# Supplementary material for: 2-(Methoxy­carbon­yl)quinolinium tetra­chlorido(quinoline-2-carboxyl­ato-κ2 N,O)stannate(IV) methanol solvate
Source: Acta Crystallogr Sect E Struct Rep Online. 2010 Mar 10;66(Pt 4):m390. doi: 10.1107/S1600536810008561 (PMC2983849; doi:10.1107/S1600536810008561)
Supplement: Supplementary file 2 [file e-66-0m390-Isup2.hkl]

# 
# h,k,l, Fc-squared, Fo-squared, sigma(Fo-squared) and status flag 
# 
data_I
_shelx_title '  P21/n' 
_shelx_refln_list_code          4 
_shelx_F_calc_maximum      338.05 
_exptl_crystal_F_000      1296.00 
_reflns_d_resolution_high  0.7697 
 
loop_ 
 _symmetry_equiv_pos_as_xyz 
 'x, y, z' 
 '-x+1/2, y+1/2, -z+1/2' 
 '-x, -y, -z' 
 'x-1/2, -y-1/2, z-1/2' 
 
_cell_length_a     8.4109 
_cell_length_b    33.2728 
_cell_length_c    10.0241 
_cell_angle_alpha  90.000 
_cell_angle_beta  112.862 
_cell_angle_gamma  90.000 
 
_shelx_F_squared_multiplier     1.000 
 
loop_ 
 _refln_index_h 
 _refln_index_k 
 _refln_index_l 
 _refln_F_squared_calc 
 _refln_F_squared_meas 
 _refln_F_squared_sigma 
 _refln_observed_status 
   2   0   0   114276.99   109248.12   1411.59 o 
   4   0   0    33066.13    32687.49    424.18 o 
   6   0   0     2970.32     2659.38     63.88 o 
   8   0   0       30.71       24.04     24.73 o 
  10   0   0        0.28       61.33     37.60 o 
   1   1   0     3696.76     3453.44     33.02 o 
   2   1   0        5.55       59.18      4.16 o 
   3   1   0    12238.03    12402.75    116.86 o 
   4   1   0     3120.20     3061.02     35.44 o 
   5   1   0     1067.41      996.71     17.75 o 
   6   1   0     1001.16     1091.97     23.48 o 
   7   1   0     1674.87     1565.40     35.49 o 
   8   1   0      335.18      357.92     33.23 o 
   9   1   0      196.85      182.74     28.47 o 
  10   1   0      669.42      601.52     49.24 o 
   0   2   0      579.64       -0.57      0.38 o 
   1   2   0    55187.52    54178.03    773.53 o 
   2   2   0    13982.61    14484.11    133.60 o 
   3   2   0    34691.94    34299.01    314.09 o 
   4   2   0     4047.21     4258.86     46.11 o 
   5   2   0      123.29      144.67     10.53 o 
   6   2   0     1051.36     1054.75     22.97 o 
   7   2   0     1256.74     1182.29     31.02 o 
   8   2   0       30.36       44.20     15.07 o 
   9   2   0      150.16      126.95     26.14 o 
  10   2   0       39.23      133.98     30.14 o 
   1   3   0     2511.75     2656.48     28.79 o 
   2   3   0    11644.12    12107.02    122.98 o 
   3   3   0       14.56       34.82      4.24 o 
   4   3   0    10181.02    10338.23    100.47 o 
   5   3   0       65.96       76.80      6.87 o 
   6   3   0     3315.36     3184.69     45.31 o 
   7   3   0     1559.43     1519.54     42.01 o 
   8   3   0      427.69      505.43     29.92 o 
   9   3   0      228.58      196.61     28.75 o 
  10   3   0      750.86      775.07     55.66 o 
   0   4   0    48028.08    46070.55   1068.84 o 
   1   4   0     3582.10     3814.41     40.09 o 
   2   4   0     1994.72     2214.73     26.93 o 
   3   4   0     1000.68     1145.92     26.39 o 
   4   4   0     6966.29     7131.24     79.63 o 
   5   4   0       47.22       47.65     11.57 o 
   6   4   0     1152.62     1130.21     24.09 o 
   7   4   0       34.70       91.01     17.06 o 
   8   4   0      102.61      126.66     18.50 o 
   9   4   0      198.80      197.87     28.89 o 
  10   4   0       10.46       83.98     28.65 o 
   1   5   0     8825.00     8867.30     82.15 o 
   2   5   0      499.78      514.50     10.05 o 
   3   5   0    18856.04    18903.77    191.87 o 
   4   5   0     1870.95     1881.15     27.88 o 
   5   5   0      497.55      451.54     14.31 o 
   6   5   0      453.48      498.78     17.84 o 
   7   5   0     1469.34     1508.13     42.22 o 
   8   5   0      748.41      787.44     32.59 o 
   9   5   0      504.81      518.44     42.38 o 
  10   5   0      606.03      522.67     46.82 o 
   0   6   0     1697.78     1771.02     51.43 o 
   1   6   0     7998.19     7915.16     74.37 o 
   2   6   0     5318.29     5633.16     60.85 o 
   3   6   0     9099.76     8763.17     93.39 o 
   4   6   0      405.52      429.03     18.80 o 
   5   6   0        3.93        0.07      6.01 o 
   6   6   0      219.31      223.56     13.34 o 
   7   6   0     1182.82     1116.91     44.54 o 
   8   6   0      673.27      679.14     30.98 o 
   9   6   0        9.42       34.96     20.23 o 
   1   7   0      406.62      461.00      9.95 o 
   2   7   0     6978.98     6979.92     73.86 o 
   3   7   0      410.81      527.42     12.17 o 
   4   7   0     1602.84     1706.19     26.21 o 
   5   7   0      970.98      980.47     20.18 o 
   6   7   0     2078.96     2022.72     39.81 o 
   7   7   0     1674.76     1538.89     42.56 o 
   8   7   0      488.35      589.42     51.76 o 
   9   7   0      238.35      233.97     24.74 o 
   0   8   0    73612.73    43175.30    976.30 o 
   1   8   0      151.62      186.67      5.81 o 
   2   8   0      653.03      643.14     19.35 o 
   3   8   0     2434.05     2385.51     31.05 o 
   4   8   0    10640.03    10858.67    116.65 o 
   5   8   0      168.34      184.14     11.06 o 
   6   8   0     2556.58     2449.09     45.23 o 
   7   8   0        6.27       31.33     13.25 o 
   8   8   0       59.00       82.71     17.78 o 
   9   8   0        0.88       15.65     16.31 o 
   1   9   0        0.05       14.68      2.96 o 
   2   9   0      193.63      207.82     10.08 o 
   3   9   0     6413.37     6619.62     73.00 o 
   4   9   0     6325.02     6357.08     72.72 o 
   5   9   0      479.89      531.14     16.26 o 
   6   9   0      662.70      715.04     23.85 o 
   7   9   0      194.52      246.33     24.55 o 
   8   9   0      480.80      530.25     31.76 o 
   9   9   0      402.00      419.04     31.39 o 
   0  10   0        1.43       -5.37      6.19 o 
   1  10   0     7182.32     7026.37     75.07 o 
   2  10   0      109.42      118.72      7.08 o 
   3  10   0     3647.59     3341.57     40.80 o 
   4  10   0      229.05      280.86     11.06 o 
   5  10   0     1581.57     1509.59     26.06 o 
   6  10   0      164.07      163.87     15.66 o 
   7  10   0     1597.74     1596.35     42.81 o 
   8  10   0      648.76      640.62     33.29 o 
   9  10   0        0.58        2.44     16.34 o 
   1  11   0      514.70      466.37     19.36 o 
   2  11   0     2595.13     2522.50     32.92 o 
   3  11   0      465.64      504.50      9.76 o 
   4  11   0      437.20      569.30     44.05 o 
   5  11   0     1360.68     1263.21     29.26 o 
   6  11   0      870.62      793.41     26.09 o 
   7  11   0     2746.76     2769.96     52.76 o 
   8  11   0      171.35      213.63     22.51 o 
   9  11   0      226.48      229.14     25.83 o 
   0  12   0    82247.70    68988.17   9502.53 o 
   1  12   0      621.39      604.90     45.95 o 
   2  12   0    18087.77    18076.68    168.34 o 
   3  12   0     5582.72     5604.44     57.39 o 
   4  12   0    16473.59    16360.23    171.05 o 
   5  12   0        3.98       12.64      8.91 o 
   6  12   0     1571.41     1463.84     35.00 o 
   7  12   0       43.73       88.53     15.54 o 
   8  12   0      147.15      167.48     21.17 o 
   9  12   0        7.81       43.08     28.55 o 
   1  13   0     1777.81     1927.80     34.44 o 
   2  13   0      224.83      252.06      8.23 o 
   3  13   0      543.84      525.46     23.34 o 
   4  13   0     4146.70     3958.91     58.91 o 
   5  13   0      220.65      259.12     16.60 o 
   6  13   0     3154.29     3104.95     54.61 o 
   7  13   0      398.23      454.80     25.08 o 
   8  13   0      644.37      676.29     33.21 o 
   9  13   0      394.09      323.02     29.05 o 
   0  14   0     4980.45     4876.01    462.49 o 
   1  14   0    45817.77    46028.90   1583.52 o 
   2  14   0      334.77      338.60      9.41 o 
   3  14   0    17840.77    17687.96    182.35 o 
   4  14   0      487.34      527.21     21.98 o 
   5  14   0     3117.48     2954.68     50.34 o 
   6  14   0      593.35      682.94     25.64 o 
   7  14   0     1088.45     1111.66     33.34 o 
   8  14   0      224.70      224.72     23.62 o 
   9  14   0       50.79       59.46     20.23 o 
   1  15   0     1841.36     2254.76     74.27 o 
   2  15   0     4651.16     4572.48     49.01 o 
   3  15   0     2075.13     2200.20     27.65 o 
   4  15   0      209.34      265.38     15.65 o 
   5  15   0     2059.08     1924.83     48.74 o 
   6  15   0     2401.60     2326.67     50.85 o 
   7  15   0     2362.00     2377.07     49.68 o 
   8  15   0      257.84      345.32     28.08 o 
   9  15   0      344.56      385.98     31.95 o 
   0  16   0    30470.76    15444.03    350.65 o 
   1  16   0      396.47      521.35     19.51 o 
   2  16   0     4929.30     4768.17     51.40 o 
   3  16   0     3237.54     3381.20     38.95 o 
   4  16   0     9081.83     8490.12    110.34 o 
   5  16   0      421.74      462.28     21.48 o 
   6  16   0      180.70      218.88     18.60 o 
   7  16   0       38.69      124.02     20.90 o 
   8  16   0      101.63      128.67     21.10 o 
   9  16   0       31.02       82.14     25.92 o 
   1  17   0     1236.03     1362.83     25.84 o 
   2  17   0      110.20      102.21      6.97 o 
   3  17   0     7191.42     7147.78     73.50 o 
   4  17   0     1517.45     1548.56     32.76 o 
   5  17   0     1861.28     1834.67     43.73 o 
   6  17   0     2499.40     2318.49     47.26 o 
   7  17   0     1496.27     1406.16     37.85 o 
   8  17   0      747.35      710.80     32.56 o 
   9  17   0      519.43      537.17     36.43 o 
   0  18   0       26.64       38.64      8.97 o 
   1  18   0     5436.69     5112.85     68.95 o 
   2  18   0      323.05      412.40     14.47 o 
   3  18   0     5127.87     4852.36     53.32 o 
   4  18   0      252.75      267.04     16.37 o 
   5  18   0     2639.88     2663.58     67.35 o 
   6  18   0      296.88      420.81     23.68 o 
   7  18   0      199.90      225.91     20.46 o 
   8  18   0      149.25      154.78     19.51 o 
   9  18   0       89.10       83.93     21.89 o 
   1  19   0      231.86      233.55     12.74 o 
   2  19   0     7611.64     8018.60     82.18 o 
   3  19   0      514.18      520.01     12.62 o 
   4  19   0     1209.07     1217.78     29.30 o 
   5  19   0      850.01      784.70     29.55 o 
   6  19   0     3197.36     3016.84     56.49 o 
   7  19   0      565.02      565.77     28.79 o 
   8  19   0      441.20      463.53     39.30 o 
   9  19   0      362.28      327.31     30.96 o 
   0  20   0     8091.51     8144.49    127.67 o 
   1  20   0      494.52      493.34     16.82 o 
   2  20   0     5751.88     5924.44     99.46 o 
   3  20   0      145.05      203.21     19.89 o 
   4  20   0     6765.48     6657.53    107.82 o 
   5  20   0       11.82       40.54     12.03 o 
   6  20   0      332.73      385.40     23.30 o 
   7  20   0       49.27       85.94     19.62 o 
   8  20   0      157.86      172.10     20.81 o 
   1  21   0      330.64      307.45     27.65 o 
   2  21   0      626.77      717.21     22.60 o 
   3  21   0     2980.83     2903.65     42.45 o 
   4  21   0      536.91      595.20     25.13 o 
   5  21   0      509.30      567.80     38.76 o 
   6  21   0     1553.59     1440.99     37.59 o 
   7  21   0      555.55      561.34     29.08 o 
   8  21   0      372.87      397.20     27.29 o 
   0  22   0        5.52       -0.40      6.59 o 
   1  22   0     1462.21     1554.43     51.02 o 
   2  22   0      638.00      630.71     19.30 o 
   3  22   0     1154.78     1107.85     23.88 o 
   4  22   0       12.64       14.17     10.41 o 
   5  22   0     2824.60     2634.29     50.35 o 
   6  22   0      448.81      477.69     25.94 o 
   7  22   0      564.09      532.97     28.83 o 
   8  22   0       30.68       47.02     17.36 o 
   1  23   0      147.08      162.35      9.87 o 
   2  23   0       98.51      101.72      9.53 o 
   3  23   0      311.40      340.36     15.80 o 
   4  23   0        6.10       36.39     11.18 o 
   5  23   0      781.97      723.72     26.40 o 
   6  23   0     1418.59     1366.04     36.96 o 
   7  23   0      135.87      129.31     18.60 o 
   8  23   0      100.15      141.65     20.54 o 
   0  24   0     2055.46     1891.20     40.30 o 
   1  24   0      460.71      447.62     17.77 o 
   2  24   0     3095.74     2887.14     42.08 o 
   3  24   0      380.66      431.00     17.17 o 
   4  24   0     3808.30     3755.92     87.95 o 
   5  24   0      152.04      147.88     16.69 o 
   6  24   0      823.09      849.10     36.26 o 
   7  24   0      286.35      343.73     24.93 o 
   8  24   0      172.59      189.09     22.66 o 
   1  25   0      505.72      509.58     15.92 o 
   2  25   0      729.20      780.92     20.11 o 
   3  25   0       90.76      101.20     11.28 o 
   4  25   0     1043.78     1040.00     29.22 o 
   5  25   0       50.37       78.21     14.63 o 
   6  25   0      996.30      907.99     31.16 o 
   7  25   0       84.57      117.81     18.50 o 
   8  25   0      417.24      347.23     26.86 o 
   0  26   0      334.90      381.35     35.19 o 
   1  26   0     2152.28     2207.19     32.46 o 
   2  26   0     1159.47     1125.98     28.98 o 
   3  26   0     2094.60     2023.92     35.78 o 
   4  26   0        0.36       30.00     11.96 o 
   5  26   0     1681.54     1668.11     40.31 o 
   6  26   0        0.75       35.60     15.08 o 
   7  26   0       46.41       72.58     17.31 o 
   8  26   0        9.67        4.60     19.70 o 
   1  27   0       21.19       47.68      8.08 o 
   2  27   0        1.60       27.64     10.05 o 
   3  27   0     1596.80     1636.59     43.06 o 
   4  27   0       20.65       35.31     12.33 o 
   5  27   0     1815.72     1792.26     49.79 o 
   6  27   0      773.98      829.73     30.97 o 
   7  27   0      770.59      721.61     32.10 o 
   0  28   0     4683.72     4687.66     80.25 o 
   1  28   0      769.45      831.45     19.96 o 
   2  28   0     3657.73     3641.03     58.91 o 
   3  28   0       22.87       19.35      8.41 o 
   4  28   0     2797.79     2738.46     56.67 o 
   5  28   0       46.54       52.31     14.71 o 
   6  28   0      163.45      220.26     21.28 o 
   7  28   0       11.83       40.45     16.36 o 
   1  29   0      140.00      202.76     12.65 o 
   2  29   0     1168.59     1247.01     31.08 o 
   3  29   0      281.73      295.75     28.88 o 
   4  29   0     1939.63     1845.49     58.88 o 
   5  29   0      119.32      144.99     18.00 o 
   6  29   0     1481.71     1298.31     44.40 o 
   7  29   0      558.61      554.84     36.50 o 
   0  30   0       24.30       38.44     12.78 o 
   1  30   0     3396.51     3386.21     51.15 o 
   2  30   0      437.98      468.49     19.92 o 
   3  30   0     1940.10     1814.23     58.10 o 
   4  30   0       35.99       88.44     14.48 o 
   5  30   0      838.38      838.81     30.39 o 
   6  30   0       46.63       85.30     21.93 o 
   7  30   0      154.88      154.32     24.94 o 
   1  31   0        4.99       64.86     14.81 o 
   2  31   0      105.80      166.20     14.51 o 
   3  31   0     1130.89      961.91     95.60 o 
   4  31   0      141.79      187.76     21.11 o 
   5  31   0     1513.67     1492.95     45.87 o 
   6  31   0      610.95      724.30     36.24 o 
   7  31   0      272.91      250.82     36.35 o 
   0  32   0     6192.32     6001.65    114.42 o 
   1  32   0      807.23      818.18     27.50 o 
   2  32   0     3656.34     3536.24     77.06 o 
   3  32   0       61.88       95.98     14.96 o 
   4  32   0     2451.57     2458.08     73.49 o 
   5  32   0       72.97      101.17     25.78 o 
   6  32   0      209.66      198.86     59.55 o 
   1  33   0      114.43      159.32     21.52 o 
   2  33   0      310.19      392.42     56.66 o 
   3  33   0      428.19      453.33     38.96 o 
   4  33   0      601.65      590.84     65.82 o 
   5  33   0      209.64      174.60     48.23 o 
   6  33   0      360.07      323.32     58.63 o 
   0  34   0      183.00      129.36     23.85 o 
   1  34   0     2014.26     2008.89     53.49 o 
   2  34   0      149.18       92.63     36.55 o 
   3  34   0      702.29      694.20     47.87 o 
   4  34   0       92.38       67.84     24.20 o 
   5  34   0      104.91       84.66     28.01 o 
   6  34   0       11.45       35.19     26.52 o 
   1  35   0       33.27       63.44     17.30 o 
   2  35   0      131.14      128.02     25.77 o 
   3  35   0      164.50      212.18     30.93 o 
   4  35   0      245.86      230.64     33.00 o 
   5  35   0      175.68      234.55     49.80 o 
   0  36   0     1184.39     1100.15     72.53 o 
   1  36   0        4.87        7.26     16.80 o 
   2  36   0      842.24      896.98     49.54 o 
   3  36   0       61.87       63.48     23.52 o 
   4  36   0      758.56      791.81     53.85 o 
   5  36   0      166.31       98.21     29.93 o 
   1  37   0       67.67       65.61     19.03 o 
   2  37   0       93.18      104.15     25.21 o 
   3  37   0      114.18      188.42     30.82 o 
   4  37   0      170.28      215.41     34.49 o 
   5  37   0        5.96      -21.64     29.68 o 
   0  38   0      133.31      103.54     40.41 o 
   1  38   0      841.73      863.39     37.33 o 
   2  38   0       77.90       77.93     24.14 o 
   3  38   0      494.28      498.66     44.23 o 
   4  38   0      124.79      136.03     30.72 o 
   1  39   0      128.93      180.70     24.26 o 
   2  39   0        0.54       12.99     22.26 o 
   3  39   0       56.57       40.94     24.92 o 
   4  39   0        0.98       -9.10     22.00 o 
   0  40   0      521.02      439.24     59.54 o 
   1  40   0      176.12      153.26     31.79 o 
   2  40   0      614.28      668.57     50.23 o 
   3  40   0        0.32       16.16     23.78 o 
   1  41   0        1.18       16.32     26.93 o 
   2  41   0       65.53      133.25     30.46 o 
   3  41   0        9.07       24.48     26.86 o 
   0  42   0      190.49      133.69     45.74 o 
   1  42   0      583.95      527.78     67.28 o 
   2  42   0       96.63       66.08     27.27 o 
   1  43   0       22.18       34.18     41.21 o 
  -9   0   1      187.18       78.93     31.14 o 
  -7   0   1      199.19      231.46     25.83 o 
  -5   0   1      862.62      898.28     30.87 o 
  -3   0   1    38436.19    37987.18    697.65 o 
  -1   0   1    42655.48    42022.25    547.99 o 
   3   0   1    31205.09    30437.01    479.09 o 
   5   0   1     2086.90     2276.54     42.97 o 
   7   0   1     9584.55     8955.93    169.30 o 
   9   0   1     1345.15     1260.71     81.02 o 
 -10   1   1      194.42      220.07     33.65 o 
  -9   1   1        3.62        4.82     17.37 o 
  -8   1   1      790.39      789.68     26.64 o 
  -7   1   1     3553.79     3440.47     57.03 o 
  -6   1   1     1261.14     1225.90     30.06 o 
  -5   1   1     2314.43     2416.75     31.02 o 
  -4   1   1    19400.77    19147.77    178.89 o 
  -3   1   1    51663.24    51999.64    559.44 o 
  -2   1   1    22968.79    23578.26    215.89 o 
  -1   1   1    37669.18    36958.66    492.54 o 
   0   1   1    11389.03    11949.33    146.23 o 
   1   1   1     2258.96     2424.60     42.27 o 
   2   1   1       75.71       56.15      4.72 o 
   3   1   1     1820.91     1885.30     23.61 o 
   4   1   1     1348.81     1399.70     20.82 o 
   5   1   1       45.74       43.54      7.32 o 
   6   1   1      105.37      174.37     21.84 o 
   7   1   1      483.13      699.74     36.69 o 
   8   1   1      392.38      426.81     52.97 o 
   9   1   1      180.57      223.30     31.46 o 
 -10   2   1      508.93      478.57     78.31 o 
  -9   2   1        9.79        9.01     27.32 o 
  -8   2   1      862.26      834.46     32.33 o 
  -7   2   1     1241.83     1353.71     32.96 o 
  -6   2   1      739.82      685.98     16.29 o 
  -5   2   1     6270.83     6259.52     65.77 o 
  -4   2   1       98.59      118.94      7.25 o 
  -3   2   1    21063.88    21770.48    200.29 o 
  -2   2   1     3397.20     3163.82     35.41 o 
  -1   2   1     6896.21     7147.65     73.07 o 
   0   2   1     9911.25    10573.42    123.00 o 
   1   2   1     1560.43     1669.10     18.36 o 
   2   2   1     2259.11     2020.99     38.78 o 
   3   2   1      377.58      405.55      9.93 o 
   4   2   1     9689.41     9445.18     93.33 o 
   5   2   1       56.57       52.58      6.84 o 
   6   2   1     7499.96     7173.54     96.64 o 
   7   2   1       16.49       76.62     17.66 o 
   8   2   1      450.94      429.74     38.78 o 
   9   2   1      183.49      197.41     30.52 o 
 -10   3   1      247.55      247.40     34.48 o 
  -9   3   1       78.52       40.57     20.14 o 
  -8   3   1       13.10       43.92     18.01 o 
  -7   3   1     3270.48     3038.87     52.56 o 
  -6   3   1     1313.02     1450.88     27.10 o 
  -5   3   1     3931.86     3943.60     44.79 o 
  -4   3   1    20784.75    21158.14    196.82 o 
  -3   3   1    41850.11    42296.21    386.77 o 
  -2   3   1    23971.52    24445.59    223.22 o 
  -1   3   1    18146.49    18322.39    181.74 o 
   0   3   1    27132.50    26747.75    272.10 o 
   1   3   1     2723.09     2665.12     27.27 o 
   2   3   1      191.09      241.21      8.32 o 
   3   3   1     3178.32     2953.01     41.31 o 
   4   3   1       26.82       54.64      6.06 o 
   5   3   1       12.66       13.02      5.93 o 
   6   3   1      102.04      161.91     15.64 o 
   7   3   1      326.47      490.95     56.16 o 
   8   3   1       20.76       27.85     18.44 o 
   9   3   1      329.38      307.08     34.88 o 
 -10   4   1       23.07       70.67     26.70 o 
  -9   4   1      300.13      325.55     26.61 o 
  -8   4   1      438.42      390.54     26.21 o 
  -7   4   1     1615.77     1594.70     36.01 o 
  -6   4   1     3177.72     3182.62     44.94 o 
  -5   4   1     2284.37     2348.38     30.13 o 
  -4   4   1     2803.87     3053.15     35.08 o 
  -3   4   1      743.66      656.55     11.36 o 
  -2   4   1      207.07      225.35     10.60 o 
  -1   4   1     7576.74     8487.42     78.78 o 
   0   4   1     2237.58     2279.19     23.01 o 
   1   4   1    30676.41    30749.87    390.55 o 
   2   4   1     6155.48     6419.75     66.52 o 
   3   4   1    25046.40    24150.95    222.97 o 
   4   4   1      245.41      268.03      9.49 o 
   5   4   1     1431.90     1557.58     27.09 o 
   6   4   1      143.30      166.94     12.96 o 
   7   4   1     6774.51     6393.14    108.46 o 
   8   4   1        9.38       18.20     17.55 o 
   9   4   1      139.51      193.22     40.76 o 
 -10   5   1      173.34      162.68     30.77 o 
  -9   5   1       47.02       37.70     15.52 o 
  -8   5   1      108.22      139.28     19.08 o 
  -7   5   1     6178.27     5877.97     83.44 o 
  -6   5   1     1194.44     1245.50     25.10 o 
  -5   5   1      846.86      924.82     16.43 o 
  -4   5   1    12518.67    12168.09    116.60 o 
  -3   5   1    22368.21    22862.43    210.59 o 
  -2   5   1    13893.93    13809.96    127.82 o 
  -1   5   1     7676.68     8122.29     82.61 o 
   0   5   1     8583.80     9083.59     84.48 o 
   1   5   1     3646.30     3623.63     39.29 o 
   2   5   1      192.95      206.74      6.55 o 
   3   5   1     2058.15     2044.84     27.53 o 
   4   5   1     1041.54      921.37     15.13 o 
   5   5   1       86.40       91.56      8.97 o 
   6   5   1      291.42      339.20     19.14 o 
   7   5   1      350.76      439.69     27.65 o 
   8   5   1       15.08       11.40     18.13 o 
   9   5   1       43.59       55.76     23.27 o 
 -10   6   1      639.57      660.13     50.28 o 
  -9   6   1        3.41       16.82     14.73 o 
  -8   6   1       80.50      102.84     17.27 o 
  -7   6   1        1.76      183.43     18.10 o 
  -6   6   1     1051.36     1020.18     22.72 o 
  -5   6   1      474.52      483.71     13.15 o 
  -4   6   1        4.26       10.60      4.35 o 
  -3   6   1     3106.30     3298.59     35.55 o 
  -2   6   1     2265.38     2108.88     40.16 o 
  -1   6   1    30735.01    30816.44    307.95 o 
   0   6   1    33967.75    34425.49    366.07 o 
   1   6   1    12573.93    13684.01    155.75 o 
   2   6   1      344.27      273.83      5.90 o 
   3   6   1        1.21        2.66      5.95 o 
   4   6   1     1013.12      998.74     37.32 o 
   5   6   1      737.08      693.88     21.05 o 
   6   6   1     3341.27     3206.19     54.34 o 
   7   6   1        0.14       12.98     14.90 o 
   8   6   1      404.13      384.48     35.33 o 
   9   6   1        1.71       -0.43     19.14 o 
 -10   7   1      510.74      492.88     44.26 o 
  -9   7   1       61.34       73.70     18.11 o 
  -8   7   1     1077.94     1076.45     37.08 o 
  -7   7   1     3078.61     2968.21     53.09 o 
  -6   7   1     2321.63     2327.90     36.63 o 
  -5   7   1     1890.80     2039.76     38.60 o 
  -4   7   1     6477.79     6185.45     63.08 o 
  -3   7   1    15109.78    14917.56    139.66 o 
  -2   7   1       29.84       73.73     11.72 o 
  -1   7   1      363.72      380.19      8.17 o 
   0   7   1     4439.81     4369.38     43.05 o 
   1   7   1     5393.26     5476.50     58.03 o 
   2   7   1     1369.24     1400.82     20.02 o 
   3   7   1     1215.14     1254.50     20.04 o 
   4   7   1      987.06     1016.70     34.44 o 
   5   7   1       81.29       78.84     10.77 o 
   6   7   1      141.45      192.25     17.07 o 
   7   7   1       27.23      114.00     17.97 o 
   8   7   1       94.06       65.04     22.04 o 
   9   7   1      303.46      300.24     35.09 o 
 -10   8   1        0.23       41.95     25.46 o 
  -9   8   1      208.26      194.68     22.89 o 
  -8   8   1      190.68      206.91     21.28 o 
  -7   8   1      559.32      605.81     24.49 o 
  -6   8   1      939.58      943.86     22.01 o 
  -5   8   1      460.93      487.96     14.78 o 
  -4   8   1        2.08       20.93      5.97 o 
  -3   8   1    10463.85    10676.56    102.10 o 
  -2   8   1      680.57      764.18     19.01 o 
  -1   8   1    17693.15    18185.42    282.59 o 
   0   8   1     2572.12     2767.53     32.70 o 
   1   8   1     5126.71     5028.52     54.14 o 
   2   8   1        0.52        6.52      4.45 o 
   3   8   1    16199.65    16131.85    166.13 o 
   4   8   1     1963.67     2016.61     29.95 o 
   5   8   1      406.10      478.79     18.72 o 
   6   8   1        4.31        1.50     11.15 o 
   7   8   1     3987.03     3656.91     73.38 o 
   8   8   1        9.40       17.49     18.05 o 
   9   8   1      186.14      201.69     30.70 o 
 -10   9   1      200.31      168.95     32.20 o 
  -9   9   1      252.29      217.25     46.07 o 
  -8   9   1      585.28      616.48     31.65 o 
  -7   9   1     4584.10     4420.84     70.30 o 
  -6   9   1      887.99      845.95     20.91 o 
  -5   9   1      460.12      451.26     14.22 o 
  -4   9   1     2741.36     2647.47     35.73 o 
  -3   9   1    18806.12    18853.60    175.28 o 
  -2   9   1     1187.34     1239.68     18.24 o 
  -1   9   1    10182.49    10807.92    101.65 o 
   0   9   1      413.39      329.90      7.39 o 
   1   9   1     1708.67     1606.15     20.68 o 
   2   9   1     3946.24     4218.05     49.00 o 
   3   9   1     1395.36     1272.35     25.68 o 
   4   9   1     5678.65     5609.56     77.61 o 
   5   9   1       62.21       44.16     10.02 o 
   6   9   1       84.36      102.44     14.17 o 
   7   9   1      501.01      587.65     30.72 o 
   8   9   1       55.90       50.58     20.33 o 
   9   9   1       69.49       30.87     22.64 o 
 -10  10   1      468.51      422.72     33.85 o 
  -9  10   1        0.83       21.44     15.69 o 
  -8  10   1       37.90       70.31     16.64 o 
  -7  10   1      384.38      518.07     41.86 o 
  -6  10   1     1191.46     1154.82     29.29 o 
  -5  10   1     1885.72     1938.65     30.66 o 
  -4  10   1      914.82      876.54     17.73 o 
  -3  10   1      521.89      699.28     12.78 o 
  -2  10   1       38.31       45.58      5.02 o 
  -1  10   1    28965.52    29022.01    265.86 o 
   0  10   1    20774.65    21295.27    195.50 o 
   1  10   1      444.20      481.05      9.58 o 
   2  10   1     6725.65     6496.95     71.98 o 
   3  10   1      820.69      771.16     19.91 o 
   4  10   1     4706.71     4856.23     58.28 o 
   5  10   1       31.21       35.46     10.26 o 
   6  10   1     3160.62     3156.77     77.44 o 
   7  10   1       58.95       81.71     15.31 o 
   8  10   1      597.96      603.27     43.09 o 
   9  10   1        2.54        7.57     19.64 o 
 -10  11   1      167.85      161.37     25.98 o 
  -9  11   1      174.15      165.95     22.12 o 
  -8  11   1      713.21      649.79     30.23 o 
  -7  11   1     1672.68     1748.85     40.00 o 
  -6  11   1     3032.89     3015.62     51.71 o 
  -5  11   1      727.03      727.83     19.21 o 
  -4  11   1     8002.61     7773.97     86.92 o 
  -3  11   1    25287.74    25262.62    233.00 o 
  -2  11   1     3043.32     2984.35     33.06 o 
  -1  11   1      839.22      946.20     14.13 o 
   0  11   1     9856.45     9896.08     94.34 o 
   1  11   1      783.56      693.63     14.63 o 
   2  11   1     7851.44     7910.94     86.43 o 
   3  11   1     1076.16     1156.29     24.99 o 
   4  11   1       11.38       34.95      9.11 o 
   5  11   1      493.48      507.39     20.61 o 
   6  11   1      851.85      954.49     29.51 o 
   7  11   1       42.72      124.24     16.58 o 
   8  11   1      309.05      336.58     34.66 o 
   9  11   1      208.85      167.37     24.69 o 
  -9  12   1      319.40      326.75     27.86 o 
  -8  12   1      594.40      601.25     31.91 o 
  -7  12   1      573.14      567.10     25.99 o 
  -6  12   1      196.40      242.76     17.45 o 
  -5  12   1      196.84      207.83     13.83 o 
  -4  12   1     3102.52     3313.00     37.87 o 
  -3  12   1     1466.94     1380.07     19.70 o 
  -2  12   1     1109.58     1309.21     35.01 o 
  -1  12   1     6245.38     6598.21     65.58 o 
   0  12   1      233.42      291.61      8.87 o 
   1  12   1     8602.00     8810.36    116.98 o 
   2  12   1      363.54      403.18     11.40 o 
   3  12   1    25935.56    24607.94    251.94 o 
   4  12   1     1913.23     1797.56     58.56 o 
   5  12   1     4913.82     4885.19     72.68 o 
   6  12   1      229.68      281.07     19.89 o 
   7  12   1     3660.72     3509.99     62.98 o 
   8  12   1       27.63       44.93     48.58 o 
   9  12   1      208.76      180.33     25.10 o 
  -9  13   1      167.10      163.26     22.37 o 
  -8  13   1      610.31      645.18     30.18 o 
  -7  13   1     2539.39     2481.04     54.70 o 
  -6  13   1     1903.26     1860.81     41.01 o 
  -5  13   1     1760.61     1704.24     28.38 o 
  -4  13   1     4908.51     5049.78     54.10 o 
  -3  13   1     8627.04     8295.71     82.50 o 
  -2  13   1     6771.89     7051.96     70.54 o 
  -1  13   1    29416.79    30207.30    277.17 o 
   0  13   1     2812.00     2655.01     30.48 o 
   1  13   1     5438.87     5313.91     66.34 o 
   2  13   1      741.71      802.30     16.67 o 
   3  13   1     4101.92     3852.00     52.84 o 
   4  13   1     3294.15     3174.26     51.15 o 
   5  13   1      474.50      518.21     21.78 o 
   6  13   1     1045.59     1162.44     32.78 o 
   7  13   1      579.46      667.53     28.71 o 
   8  13   1       17.15       48.89     20.69 o 
   9  13   1      186.85      195.27     25.92 o 
  -9  14   1       30.62       48.95     17.68 o 
  -8  14   1       27.66       42.63     14.21 o 
  -7  14   1        2.29       72.33     14.37 o 
  -6  14   1      761.01      684.06     24.80 o 
  -5  14   1        2.82       37.09     11.20 o 
  -4  14   1     1113.61     1062.47     17.53 o 
  -3  14   1     2439.28     2565.63     46.38 o 
  -2  14   1     2369.54     2664.02     34.54 o 
  -1  14   1     1588.16     1540.01     28.38 o 
   0  14   1     6825.12     6862.35     68.76 o 
   1  14   1     6509.81     6603.22     72.57 o 
   2  14   1    25108.06    24544.66    250.96 o 
   3  14   1     1717.08     1730.25     27.27 o 
   4  14   1     9187.49     8789.71    113.98 o 
   5  14   1        0.36       15.79     10.76 o 
   6  14   1     5879.75     5791.08     94.34 o 
   7  14   1        2.49       31.68     17.46 o 
   8  14   1      871.12      887.53     45.39 o 
   9  14   1        0.11       18.83     18.47 o 
  -9  15   1      169.71      172.36     23.72 o 
  -8  15   1      439.14      428.22     25.57 o 
  -7  15   1      985.64     1021.48     47.46 o 
  -6  15   1     1686.97     1758.21     38.93 o 
  -5  15   1     1401.29     1448.11     32.01 o 
  -4  15   1     5888.28     5659.66     60.40 o 
  -3  15   1    17174.38    17029.89    177.45 o 
  -2  15   1    13553.43    14269.98    149.34 o 
  -1  15   1     8416.46     9128.43     89.72 o 
   0  15   1    20358.31    21480.50    199.82 o 
   1  15   1     6796.77     6420.90    135.99 o 
   2  15   1     9636.73    10062.20     98.29 o 
   3  15   1       81.78      151.93      9.76 o 
   4  15   1       72.96      120.79     12.59 o 
   5  15   1       20.82       53.73     12.18 o 
   6  15   1      170.98      241.71     19.58 o 
   7  15   1        3.34       43.93     14.42 o 
   8  15   1      156.61      228.49     30.29 o 
   9  15   1      386.62      380.04     32.85 o 
  -9  16   1      634.55      636.81     38.35 o 
  -8  16   1       43.57       57.53     14.71 o 
  -7  16   1      942.38      893.32     29.77 o 
  -6  16   1     2295.92     2300.72     66.37 o 
  -5  16   1       24.54       36.77     10.05 o 
  -4  16   1     1360.66     1361.30     21.00 o 
  -3  16   1      204.56      222.20     15.03 o 
  -2  16   1       94.47      146.75     15.00 o 
  -1  16   1     5088.22     5400.01     56.92 o 
   1  16   1     8339.82     8476.65    104.65 o 
   2  16   1      527.70      537.47     11.51 o 
   3  16   1    18750.74    17676.84    186.14 o 
   4  16   1      839.43      810.31     24.21 o 
   5  16   1     6678.98     6543.94     93.33 o 
   6  16   1        0.04       12.95     13.24 o 
   7  16   1     1898.22     1751.01     55.92 o 
   8  16   1       65.00       55.09     23.18 o 
  -9  17   1      184.75      213.25     25.92 o 
  -8  17   1      360.94      368.71     24.97 o 
  -7  17   1     1731.29     1805.19     42.44 o 
  -6  17   1     1154.42     1231.71     32.42 o 
  -5  17   1     3612.34     3541.03     57.59 o 
  -4  17   1     2187.76     2120.37     28.43 o 
  -3  17   1     8525.05     8749.12     97.19 o 
  -2  17   1     3017.49     2855.74     38.06 o 
  -1  17   1    10766.54    11623.18    113.07 o 
   0  17   1     6542.18     6028.68     62.96 o 
   1  17   1     9971.39    10517.93    127.56 o 
   2  17   1      857.50      849.33     15.20 o 
   3  17   1     1570.57     1590.64     27.43 o 
   4  17   1     2057.46     1952.73     38.66 o 
   5  17   1      271.72      339.67     20.85 o 
   6  17   1     1144.63     1209.81     34.87 o 
   7  17   1      180.69      198.99     19.85 o 
   8  17   1       31.66       68.63     31.23 o 
  -9  18   1       16.56       45.44     19.87 o 
  -8  18   1      110.54      103.63     17.83 o 
  -7  18   1       51.50      104.84     15.74 o 
  -6  18   1      861.10      777.83     26.97 o 
  -5  18   1      281.71      327.83     18.84 o 
  -4  18   1      319.46      301.63     13.96 o 
  -3  18   1     2102.90     2047.01     31.74 o 
  -2  18   1      198.20      242.01     10.79 o 
  -1  18   1     4405.01     4548.99     50.20 o 
   0  18   1     1401.36     1432.86     31.34 o 
   1  18   1        7.35       36.29      9.18 o 
   2  18   1    10310.78     9960.93     98.98 o 
   3  18   1       11.08       42.50     10.99 o 
   4  18   1     6163.65     6056.12     85.93 o 
   5  18   1      276.44      287.51     35.93 o 
   6  18   1     3739.95     3523.80     67.63 o 
   7  18   1        4.68        1.45     13.14 o 
   8  18   1      562.08      526.02     42.28 o 
  -9  19   1       76.59      134.67     24.12 o 
  -8  19   1      754.48      731.78     31.11 o 
  -7  19   1      434.49      519.61     26.95 o 
  -6  19   1     1310.51     1267.68     33.39 o 
  -5  19   1     1055.60     1111.19     40.82 o 
  -4  19   1     1230.95     1216.43     28.34 o 
  -3  19   1     4591.84     4222.52     55.18 o 
  -2  19   1     3971.08     4213.50     52.61 o 
  -1  19   1      186.15      261.26     27.46 o 
   0  19   1     2147.73     2266.04     29.77 o 
   1  19   1     6510.73     6040.41     70.29 o 
   2  19   1      661.43      693.40     29.78 o 
   3  19   1       35.68       66.07      9.27 o 
   4  19   1        2.78       26.83     10.68 o 
   5  19   1       17.95       44.13     13.38 o 
   6  19   1      268.30      315.77     30.79 o 
   7  19   1        0.41       37.77     21.49 o 
   8  19   1        8.06       19.19     20.44 o 
  -9  20   1      470.15      546.74     36.94 o 
  -8  20   1       89.64      105.70     17.70 o 
  -7  20   1      185.10      178.25     18.56 o 
  -6  20   1       17.98       52.55     13.87 o 
  -5  20   1      200.82      216.09     16.66 o 
  -4  20   1      150.03      148.22     15.77 o 
  -3  20   1        1.79       20.03      6.33 o 
  -2  20   1       19.21        5.50      6.49 o 
  -1  20   1     6317.50     6364.66     67.60 o 
   0  20   1      241.66      339.72     11.09 o 
   1  20   1     5866.01     6010.90     70.49 o 
   2  20   1       37.12       75.53     11.31 o 
   3  20   1     9959.04     9658.50    109.78 o 
   4  20   1        1.31       18.96     11.02 o 
   5  20   1     2841.61     2745.06     51.91 o 
   6  20   1      151.33      160.91     18.46 o 
   7  20   1     1156.05     1094.18     41.11 o 
   8  20   1        0.34       -5.49     14.67 o 
  -9  21   1      307.82      283.91     28.96 o 
  -8  21   1      432.61      438.03     32.19 o 
  -7  21   1     2165.62     2057.98     46.39 o 
  -6  21   1      451.47      417.97     23.79 o 
  -5  21   1     1491.13     1418.97     34.05 o 
  -4  21   1      455.98      424.44     40.58 o 
  -3  21   1      699.29      717.40     23.63 o 
  -2  21   1      601.41      580.15     28.47 o 
  -1  21   1      343.13      411.77     23.90 o 
   0  21   1     3546.79     3446.89     41.54 o 
   1  21   1     1169.05     1123.63     40.79 o 
   2  21   1      321.32      379.24     21.85 o 
   3  21   1      534.33      553.63     21.52 o 
   4  21   1     1679.08     1617.32     36.61 o 
   5  21   1      216.72      221.56     18.71 o 
   6  21   1      507.38      520.22     27.37 o 
   7  21   1      297.90      279.57     29.83 o 
   8  21   1        1.44        4.49     15.47 o 
  -8  22   1        3.29       20.98     15.38 o 
  -7  22   1        1.13      103.38     16.04 o 
  -6  22   1      993.97      933.39     30.14 o 
  -5  22   1        9.53       21.49     11.87 o 
  -4  22   1     2258.72     2020.92     47.24 o 
  -3  22   1      922.97      940.60     20.28 o 
  -2  22   1      369.53      369.05     15.07 o 
  -1  22   1      460.37      483.50     13.33 o 
   0  22   1     1658.76     1807.97     26.83 o 
   1  22   1      487.15      526.72     15.46 o 
   2  22   1    10462.33    10121.92    114.50 o 
   3  22   1       17.75       30.18     10.07 o 
   4  22   1     2660.65     2526.84     47.46 o 
   5  22   1        0.55        4.12     14.15 o 
   6  22   1      870.41      861.27     38.76 o 
   7  22   1       15.55        6.70     17.22 o 
   8  22   1      451.23      399.60     28.54 o 
  -8  23   1      583.05      603.73     34.61 o 
  -7  23   1     1481.98     1449.50     39.64 o 
  -6  23   1     1459.98     1439.85     37.71 o 
  -5  23   1      230.65      260.14     18.64 o 
  -4  23   1      851.14      803.95     34.90 o 
  -3  23   1     1599.21     1623.02     28.33 o 
  -2  23   1     2924.85     2994.90     47.02 o 
  -1  23   1       91.47      121.90      8.74 o 
   0  23   1      567.64      622.22     15.09 o 
   1  23   1     2485.88     2553.78     34.49 o 
   2  23   1       98.60      179.94     26.41 o 
   3  23   1      416.12      480.76     23.36 o 
   4  23   1       28.34       36.59     14.39 o 
   5  23   1       10.96        6.44     13.81 o 
   6  23   1      201.14      233.69     24.06 o 
   7  23   1       80.75       81.05     20.37 o 
   8  23   1        1.66       -3.77     15.25 o 
  -8  24   1       90.60      141.83     20.16 o 
  -7  24   1       27.27       56.31     14.83 o 
  -6  24   1       37.68       37.23     13.34 o 
  -5  24   1      384.40      363.39     21.71 o 
  -4  24   1       91.24       94.81     12.43 o 
  -3  24   1      104.48      118.50     11.16 o 
  -2  24   1        5.09       15.68     10.34 o 
  -1  24   1     3079.23     3127.06     40.24 o 
   0  24   1       56.72       79.27      7.89 o 
   1  24   1     2394.38     2495.67     34.52 o 
   2  24   1       30.36       51.54     13.03 o 
   3  24   1     7867.15     7574.02    118.76 o 
   4  24   1        0.56      -15.94     11.35 o 
   5  24   1     1639.07     1509.13     43.78 o 
   6  24   1       42.76       50.52     17.00 o 
   7  24   1      699.49      736.93     40.90 o 
   8  24   1       33.87       11.23     16.96 o 
  -8  25   1      348.08      380.85     27.75 o 
  -7  25   1      676.06      716.18     31.92 o 
  -6  25   1      264.04      281.33     27.68 o 
  -5  25   1     2675.07     2554.52     49.83 o 
  -4  25   1      334.26      337.94     19.57 o 
  -3  25   1     2260.85     2215.16     37.05 o 
  -2  25   1      401.08      393.59     20.27 o 
  -1  25   1     1129.71     1169.98     21.70 o 
   0  25   1      752.96      744.46     23.46 o 
   1  25   1     3234.47     3300.07     59.45 o 
   2  25   1     1291.57     1301.10     27.25 o 
   3  25   1      109.75      190.38     19.40 o 
   4  25   1      391.72      435.09     26.66 o 
   5  25   1       39.29       37.86     15.96 o 
   6  25   1      171.09      149.32     21.39 o 
   7  25   1        4.47        0.84     15.37 o 
  -8  26   1       99.26      132.15     22.05 o 
  -7  26   1      101.78      128.70     18.34 o 
  -6  26   1      425.59      467.77     26.20 o 
  -5  26   1      200.96      223.17     18.05 o 
  -4  26   1     1000.32      935.33     27.67 o 
  -3  26   1       72.48       99.78     11.24 o 
  -2  26   1       33.01       28.30     10.12 o 
  -1  26   1      226.79      256.56     12.61 o 
   0  26   1      981.65     1042.08     23.12 o 
   1  26   1     2253.14     2283.10     33.69 o 
   2  26   1     2868.46     2967.70     45.54 o 
   3  26   1       16.85       15.20     10.78 o 
   4  26   1     2205.48     2216.98     61.63 o 
   5  26   1      260.85      264.41     23.98 o 
   6  26   1      849.19      850.71     32.01 o 
   7  26   1        1.49      -12.68     14.18 o 
  -8  27   1      370.66      331.37     30.50 o 
  -7  27   1     1058.34      985.95     34.78 o 
  -6  27   1     1340.02     1352.56     37.59 o 
  -5  27   1      201.94      156.44     33.15 o 
  -4  27   1     1050.94     1125.90     30.61 o 
  -3  27   1      572.40      560.78     19.97 o 
  -2  27   1     2098.38     2149.86     40.37 o 
  -1  27   1      552.64      596.37     21.12 o 
   0  27   1     1639.13     1581.50     26.79 o 
   1  27   1     1402.57     1520.41     26.85 o 
   2  27   1     2713.34     2694.45     43.22 o 
   3  27   1        1.91       53.60     12.45 o 
   4  27   1      159.48      190.22     17.71 o 
   5  27   1        5.19       53.21     14.55 o 
   6  27   1       58.13       49.19     16.14 o 
   7  27   1       24.48       37.54     16.85 o 
  -7  28   1      133.92      138.14     19.95 o 
  -6  28   1      254.24      237.19     21.07 o 
  -5  28   1        8.97        9.71     10.32 o 
  -4  28   1      536.31      505.25     23.45 o 
  -3  28   1       13.46       37.89     10.20 o 
  -2  28   1      376.88      463.49     23.23 o 
  -1  28   1     4454.84     4573.46     55.68 o 
   0  28   1        6.44       55.62      8.70 o 
   1  28   1     4613.48     4602.84     62.49 o 
   2  28   1     1974.78     1990.31     37.31 o 
   3  28   1     5607.04     5111.37     78.69 o 
   4  28   1       49.62       47.83     14.11 o 
   5  28   1     2426.50     2354.50     53.48 o 
   6  28   1       13.19       12.45     14.91 o 
   7  28   1      848.13      785.98     35.07 o 
  -7  29   1      144.15      111.85     23.45 o 
  -6  29   1      410.47      405.52     30.89 o 
  -5  29   1     1625.70     1628.20     53.59 o 
  -4  29   1      554.27      578.99     24.49 o 
  -3  29   1     2543.65     2452.93     46.22 o 
  -2  29   1        2.66       12.64     10.96 o 
  -1  29   1     4684.98     4818.44     64.00 o 
   0  29   1     2302.36     2226.88     34.41 o 
   1  29   1      415.42      567.14     20.54 o 
   2  29   1      247.96      317.14     17.55 o 
   3  29   1      143.44      178.02     19.47 o 
   4  29   1      200.03      255.22     20.65 o 
   5  29   1       10.60       59.40     15.84 o 
   6  29   1      121.16      134.34     22.51 o 
   7  29   1        5.14       18.23     20.54 o 
  -7  30   1      165.28      158.18     24.85 o 
  -6  30   1      553.13      560.57     35.87 o 
  -5  30   1      192.58      208.65     23.87 o 
  -4  30   1      130.25      136.14     19.69 o 
  -3  30   1       18.15       70.04     15.90 o 
  -2  30   1      163.41      223.28     17.77 o 
  -1  30   1      327.92      458.49     29.89 o 
   0  30   1      682.27      700.25     42.62 o 
   1  30   1      317.79      407.42     24.90 o 
   2  30   1     6164.48     5910.22     88.61 o 
   3  30   1       64.32       76.18     21.42 o 
   4  30   1     2788.96     2597.63     62.35 o 
   5  30   1      394.60      309.32     28.32 o 
   6  30   1      998.29      968.77     41.37 o 
  -7  31   1      455.74      437.46     34.61 o 
  -6  31   1      539.65      558.67     39.56 o 
  -5  31   1      429.93      455.98     31.51 o 
  -4  31   1      859.47      832.26     34.27 o 
  -3  31   1     2412.08     2371.02     64.93 o 
  -2  31   1     3661.31     3756.44     63.70 o 
  -1  31   1     2850.86     2698.27     50.40 o 
   0  31   1      371.95      424.65     34.43 o 
   1  31   1     1857.47     1860.48     41.65 o 
   2  31   1      237.63      317.09     21.30 o 
   3  31   1      273.75      335.15     28.30 o 
   4  31   1       37.83       65.25     18.28 o 
   5  31   1       61.34       95.56     20.81 o 
   6  31   1       13.11       11.95     18.54 o 
  -7  32   1      139.06      165.01     32.99 o 
  -6  32   1        0.02       20.53     18.52 o 
  -5  32   1        1.71       21.80     17.27 o 
  -4  32   1        0.52       14.49     15.88 o 
  -3  32   1      193.32      212.11     21.83 o 
  -2  32   1      427.66      553.02     47.77 o 
  -1  32   1      861.87      960.73     26.28 o 
   0  32   1      417.27      414.51     20.27 o 
   1  32   1     2133.09     2223.19     46.75 o 
   2  32   1      354.33      365.24     23.17 o 
   3  32   1     4068.30     3765.00     78.19 o 
   4  32   1        3.09       17.31     16.24 o 
   5  32   1     1397.84     1383.09     47.02 o 
   6  32   1       45.92       40.72     19.40 o 
  -6  33   1      203.17      283.50     29.13 o 
  -5  33   1     1169.71     1150.70     42.48 o 
  -4  33   1      733.80      721.25     33.70 o 
  -3  33   1     1177.45     1169.77     39.11 o 
  -2  33   1      787.04      819.46     33.40 o 
  -1  33   1     1009.52      987.73     34.42 o 
   0  33   1     2504.02     2394.26     58.01 o 
   1  33   1      672.89      706.85     27.47 o 
   2  33   1      377.15      395.89     43.69 o 
   3  33   1      198.19      221.45     23.72 o 
   4  33   1      152.96      137.68     21.45 o 
   5  33   1        2.74       15.19     17.73 o 
   6  33   1      108.40      110.80     23.52 o 
  -6  34   1      241.29      324.35     37.53 o 
  -5  34   1        0.43       32.26     18.30 o 
  -4  34   1        1.08       23.61     15.90 o 
  -3  34   1       92.29      147.61     27.36 o 
  -2  34   1       17.79       65.31     17.53 o 
  -1  34   1      165.84      148.72     19.64 o 
   0  34   1     1091.93     1114.86     39.23 o 
   1  34   1      174.25      176.87     17.96 o 
   2  34   1     1351.98     1367.67     42.88 o 
   3  34   1      181.59      184.80     31.15 o 
   4  34   1      520.37      477.77     39.49 o 
   5  34   1       72.54       71.66     21.05 o 
  -6  35   1      465.76      464.70     35.03 o 
  -5  35   1      134.91      135.80     23.49 o 
  -4  35   1      756.68      737.39     35.04 o 
  -3  35   1      488.58      579.85     41.47 o 
  -2  35   1      824.43      783.83     28.84 o 
  -1  35   1      373.65      435.36     30.07 o 
   0  35   1      133.49      162.64     21.37 o 
   1  35   1      624.58      625.42     33.51 o 
   2  35   1      150.31      121.63     19.19 o 
   3  35   1       64.83       64.95     18.40 o 
   4  35   1        1.79       -8.29     15.53 o 
   5  35   1       63.82       72.43     28.66 o 
  -5  36   1        2.28      -43.69     36.81 o 
  -4  36   1        8.35      -19.28     34.47 o 
  -3  36   1       73.77      108.88     40.28 o 
  -2  36   1      155.19      187.17     23.37 o 
  -1  36   1      704.58      775.28     34.56 o 
   0  36   1        0.34       14.66     15.96 o 
   1  36   1      660.05      706.95     33.38 o 
   2  36   1       35.54       33.56     21.53 o 
   3  36   1      980.74      936.20     54.82 o 
   4  36   1        1.31       -7.53     22.39 o 
   5  36   1      489.40      521.15     49.46 o 
  -5  37   1      531.60      624.98     77.06 o 
  -4  37   1      433.98      435.86     64.29 o 
  -3  37   1      519.32      546.17     44.55 o 
  -2  37   1        5.64       -8.94     20.63 o 
  -1  37   1      174.32      209.49     24.17 o 
   0  37   1      439.01      539.04     33.85 o 
   1  37   1        1.02        5.08     22.77 o 
   2  37   1        1.46       14.68     20.75 o 
   3  37   1        0.95       -6.63     21.63 o 
   4  37   1       15.36      -11.46     23.46 o 
  -5  38   1       85.22       59.08     47.04 o 
  -4  38   1      120.01      144.36     30.79 o 
  -3  38   1       13.59       20.92     22.00 o 
  -2  38   1      131.43      150.12     28.71 o 
  -1  38   1       13.90      -31.62     22.02 o 
   0  38   1      535.03      594.16     45.88 o 
   1  38   1      177.88      180.38     25.74 o 
   2  38   1      290.65      288.62     35.82 o 
   3  38   1       42.27       36.80     26.05 o 
   4  38   1      214.24      178.15     34.61 o 
  -4  39   1      258.14      260.42     36.53 o 
  -3  39   1      303.70      338.54     38.48 o 
  -2  39   1      632.56      660.73     43.53 o 
  -1  39   1       72.98       59.59     26.44 o 
   0  39   1       59.99       60.72     27.03 o 
   1  39   1       37.54       21.40     26.71 o 
   2  39   1       57.26       36.01     29.29 o 
   3  39   1        1.35      -31.60     21.07 o 
  -4  40   1        2.79        2.33     24.16 o 
  -3  40   1      249.76      283.24     36.33 o 
  -2  40   1      122.83      126.94     63.74 o 
  -1  40   1      444.88      490.05     53.10 o 
   0  40   1       28.77        4.20     25.46 o 
   1  40   1      314.30      312.90     35.97 o 
   2  40   1      168.40      177.51     31.33 o 
   3  40   1      413.65      446.95     55.04 o 
  -3  41   1      566.57      600.60     49.53 o 
  -2  41   1        3.01      -22.16     38.61 o 
  -1  41   1      485.83      427.73     43.69 o 
   0  41   1       74.01       49.56     37.94 o 
   1  41   1      128.41      131.22     28.60 o 
   2  41   1       17.24       21.39     43.51 o 
  -2  42   1      155.57      182.12     53.38 o 
  -1  42   1       27.70       80.58     31.03 o 
   0  42   1      587.85      634.76     50.62 o 
   1  42   1      126.23       66.69     44.45 o 
  -1  43   1       26.90       23.83     29.40 o 
   0  43   1      115.13      131.63     33.54 o 
 -10   0   2      618.99      523.32     60.75 o 
  -8   0   2      189.90      202.25     25.49 o 
  -6   0   2     5631.21     5441.30    111.29 o 
  -4   0   2    35774.63    36427.97    471.14 o 
  -2   0   2     1633.29     1761.56     28.87 o 
   0   0   2     6569.27     7224.00     97.45 o 
   2   0   2     1398.03     1253.89     95.46 o 
   4   0   2     5773.14     5829.65     88.39 o 
   6   0   2     6142.66     5779.83    176.14 o 
   8   0   2     1015.52      903.94     64.57 o 
 -10   1   2        3.59       -3.77     21.10 o 
  -9   1   2      283.40      279.47     31.15 o 
  -8   1   2       71.77       51.00     13.45 o 
  -7   1   2      160.20      240.39     23.94 o 
  -6   1   2     2089.62     2152.85     30.41 o 
  -5   1   2      320.67      389.40     11.22 o 
  -4   1   2    19166.26    19764.21    184.60 o 
  -3   1   2     2817.57     2770.26     30.89 o 
  -2   1   2        8.26       17.27      2.97 o 
  -1   1   2    19528.49    19759.26    180.05 o 
   0   1   2    22534.82    22747.74    208.33 o 
   1   1   2    22368.94    22804.12    254.99 o 
   2   1   2     4266.46     4132.33    157.52 o 
   3   1   2    18589.89    17981.09    185.41 o 
   4   1   2     6094.52     5955.78     63.51 o 
   5   1   2     1787.70     1816.48     27.52 o 
   6   1   2     1684.47     1906.61     39.41 o 
   7   1   2      562.06      739.88     40.78 o 
   8   1   2        0.26       50.23     20.60 o 
   9   1   2       17.70       30.01     29.12 o 
 -10   2   2        2.13        4.45     20.68 o 
  -9   2   2      272.61      248.84     23.20 o 
  -8   2   2       15.89        4.36     11.67 o 
  -7   2   2     9456.39     9092.39    105.76 o 
  -6   2   2      311.40      402.68     13.34 o 
  -5   2   2     7141.30     7053.91     72.92 o 
  -4   2   2      190.87      385.22     12.23 o 
  -3   2   2    17989.32    18252.17    169.21 o 
  -2   2   2       91.10      112.23      4.96 o 
  -1   2   2     5851.49     6068.42     58.34 o 
   0   2   2    12244.49    12031.54    147.52 o 
   1   2   2    21467.90    22647.24    270.79 o 
   2   2   2      124.09      166.57     18.55 o 
   3   2   2     2416.95     2479.96     36.98 o 
   4   2   2       29.46      111.03     12.48 o 
   5   2   2     1581.48     1619.45     27.84 o 
   6   2   2      112.38      192.11     15.93 o 
   7   2   2     4329.52     4089.90     90.44 o 
   8   2   2        0.01        5.90     17.65 o 
   9   2   2      405.42      358.67     38.65 o 
 -10   3   2       52.27      100.91     26.82 o 
  -9   3   2       27.23       59.36     16.01 o 
  -8   3   2       12.08       18.10     14.08 o 
  -7   3   2     2647.18     2614.95     41.91 o 
  -6   3   2      252.56      283.81     11.86 o 
  -5   3   2     2173.12     2193.22     28.82 o 
  -4   3   2    17871.03    18530.14    173.68 o 
  -3   3   2     6473.17     6515.73     64.53 o 
  -2   3   2     2023.70     2074.56     28.01 o 
  -1   3   2    12747.24    12547.72    116.05 o 
   0   3   2    34133.72    33381.97    338.71 o 
   1   3   2    14486.75    15539.90    143.93 o 
   2   3   2     5626.30     5693.69     57.43 o 
   3   3   2     9728.84     9688.99     94.92 o 
   4   3   2    10976.63    10748.28    106.37 o 
   5   3   2      779.78      795.14     30.41 o 
   6   3   2     1724.09     1794.43    103.85 o 
   7   3   2      407.83      481.46     32.52 o 
   8   3   2       10.56       48.99     20.28 o 
   9   3   2       67.41       96.10     27.21 o 
 -10   4   2     1674.52     1550.81     63.11 o 
  -9   4   2       57.39       38.52     15.62 o 
  -8   4   2     2090.78     1962.18     76.68 o 
  -7   4   2        4.64       51.03     14.50 o 
  -6   4   2     6955.61     6760.07     72.26 o 
  -5   4   2      494.12      559.92     13.19 o 
  -4   4   2     8715.98     8860.72     87.42 o 
  -3   4   2      128.81      175.94      7.86 o 
  -2   4   2     3252.50     3316.46     34.68 o 
  -1   4   2      538.12      547.18     12.43 o 
   0   4   2      691.09      774.95     13.24 o 
   1   4   2    39891.09    39545.84    364.85 o 
   2   4   2     2306.91     2389.80     28.92 o 
   3   4   2      792.40      816.82     16.04 o 
   4   4   2     6424.77     6109.84     64.64 o 
   5   4   2       66.35       97.59      9.65 o 
   6   4   2     4449.86     4316.93    102.90 o 
   7   4   2        0.23       22.85     15.57 o 
   8   4   2      857.75      809.62     44.51 o 
   9   4   2        2.22      -18.48     20.34 o 
 -10   5   2       42.74       88.50     26.50 o 
  -9   5   2      116.85      110.12     18.45 o 
  -8   5   2      239.65      255.56     22.83 o 
  -7   5   2       69.63      169.70     16.45 o 
  -6   5   2     2292.59     2216.06     35.09 o 
  -5   5   2      651.64      621.07     13.76 o 
  -4   5   2    11739.36    11736.40    113.21 o 
  -3   5   2     8527.50     8313.84     80.80 o 
  -2   5   2     1465.77     1443.13     19.50 o 
  -1   5   2    18460.33    18433.08    169.36 o 
   0   5   2    14302.72    14444.42    133.90 o 
   1   5   2     3823.10     4160.81     42.55 o 
   2   5   2     2314.30     2439.37     30.30 o 
   3   5   2     8297.45     8197.11     96.40 o 
   4   5   2     1005.36     1060.28     19.59 o 
   5   5   2     1994.72     1970.88     32.40 o 
   6   5   2     1075.87     1237.38     43.53 o 
   7   5   2      579.95      648.18     32.90 o 
   8   5   2       17.39       44.67     19.92 o 
   9   5   2        5.49       -1.00     21.19 o 
 -10   6   2       21.59       38.04     23.97 o 
  -9   6   2      767.41      745.06     32.93 o 
  -8   6   2      416.03      386.41     26.53 o 
  -7   6   2     9562.52     9316.20    108.60 o 
  -6   6   2      240.75      283.57     13.96 o 
  -5   6   2     5401.66     5538.40     59.43 o 
  -4   6   2     3411.09     3527.53     39.82 o 
  -3   6   2     2399.03     2583.06     39.93 o 
  -2   6   2      321.29      313.47      7.71 o 
  -1   6   2     1491.99     1558.45     18.40 o 
   0   6   2     1752.67     1980.43     22.59 o 
   1   6   2      573.41      575.87      9.95 o 
   2   6   2       48.79       40.21      4.06 o 
   3   6   2     4399.67     4391.57     47.38 o 
   4   6   2     2258.62     2253.77     31.42 o 
   5   6   2      906.55      886.64     22.54 o 
   6   6   2      116.54      168.19     16.45 o 
   7   6   2     2277.25     2124.69     53.92 o 
   8   6   2       95.47       89.46     23.13 o 
   9   6   2      536.09      498.71     45.03 o 
 -10   7   2       74.27      156.23     23.66 o 
  -9   7   2        0.06       18.97     14.77 o 
  -8   7   2      308.76      379.53     26.40 o 
  -7   7   2      947.90     1048.28     26.08 o 
  -6   7   2      573.30      564.69     17.28 o 
  -5   7   2     2146.49     2201.43     28.98 o 
  -4   7   2    13716.02    13568.79    129.79 o 
  -3   7   2     4126.61     3916.00     46.05 o 
  -2   7   2     9430.82     9689.76     92.32 o 
  -1   7   2    21538.34    21411.39    216.27 o 
   0   7   2     7277.20     7025.06     67.74 o 
   1   7   2     1498.38     1453.33     26.92 o 
   2   7   2     4456.04     4436.07     46.29 o 
   3   7   2     4690.23     4576.61     49.02 o 
   4   7   2     5792.64     5744.88     61.14 o 
   5   7   2       16.59       24.22     10.83 o 
   6   7   2      211.51      272.53     30.20 o 
   7   7   2      150.29      218.19     22.30 o 
   8   7   2        0.76       10.13     21.29 o 
   9   7   2       33.14       58.97     24.55 o 
 -10   8   2     1394.90     1279.13     45.90 o 
  -9   8   2       74.72       85.71     17.83 o 
  -8   8   2     2669.89     2639.41     74.13 o 
  -7   8   2      143.12      151.38     13.78 o 
  -6   8   2     4197.04     4050.08     54.09 o 
  -5   8   2       14.35       46.73      8.75 o 
  -4   8   2     6582.09     6695.29     68.50 o 
  -3   8   2      324.51      284.47      9.29 o 
  -2   8   2     1035.78     1050.44     15.00 o 
  -1   8   2    10913.89    11373.20    118.52 o 
   0   8   2      209.78      246.25     16.35 o 
   1   8   2     1560.47     1572.72     31.80 o 
   2   8   2      772.70      711.56     11.83 o 
   3   8   2      251.06      242.24      7.98 o 
   4   8   2     6551.06     6443.08     67.36 o 
   5   8   2       22.43       19.66      9.91 o 
   6   8   2     4735.84     4511.53     83.31 o 
   7   8   2       66.18       72.93     23.58 o 
   8   8   2      446.01      429.22     30.50 o 
   9   8   2        2.00      -22.71     28.92 o 
 -10   9   2        7.75       36.71     19.05 o 
  -9   9   2        1.00       18.47     19.87 o 
  -8   9   2        0.39       51.90     15.53 o 
  -7   9   2       12.84       20.22     12.90 o 
  -6   9   2      822.13      721.42     19.40 o 
  -5   9   2     6601.37     6529.00     68.68 o 
  -4   9   2    10037.88    10290.58    100.82 o 
  -3   9   2     4139.68     3817.28     41.43 o 
  -2   9   2     6476.08     6418.75     73.53 o 
  -1   9   2     9659.12     9512.95     90.60 o 
   0   9   2    38742.34    38699.37    385.57 o 
   1   9   2      713.60      706.96     11.48 o 
   2   9   2      613.79      578.68     22.15 o 
   3   9   2     3201.76     2944.10     33.86 o 
   4   9   2      230.33      295.98     16.59 o 
   5   9   2      256.02      271.66     17.43 o 
   6   9   2     1392.45     1426.82     48.46 o 
   7   9   2      179.76      240.27     23.49 o 
   8   9   2        0.85       14.22     14.68 o 
   9   9   2       57.05       51.27     24.92 o 
 -10  10   2       56.18       37.22     19.46 o 
  -9  10   2      461.37      489.00     33.29 o 
  -8  10   2       32.81       19.84     13.50 o 
  -7  10   2     3409.68     3284.95     57.09 o 
  -6  10   2      118.66      151.92     15.87 o 
  -5  10   2     2852.90     2880.20     35.46 o 
  -4  10   2     3849.27     3617.54     41.17 o 
  -3  10   2     9285.64     9575.77     93.40 o 
  -2  10   2     3891.02     4085.52     43.19 o 
  -1  10   2      378.51      464.02      8.82 o 
   0  10   2     6191.69     6340.02     62.80 o 
   1  10   2      689.98      805.74     12.74 o 
   2  10   2      656.09      680.18     14.59 o 
   3  10   2     2974.34     2888.36     38.82 o 
   4  10   2     1586.23     1420.08     30.93 o 
   5  10   2     1659.96     1601.37     52.49 o 
   6  10   2      127.04      157.22     20.00 o 
   7  10   2     1431.97     1312.07     82.15 o 
   8  10   2       10.95       -3.00     14.86 o 
   9  10   2      682.46      608.67     49.49 o 
 -10  11   2      105.30      137.11     25.57 o 
  -9  11   2       99.29      101.19     19.02 o 
  -8  11   2      644.38      659.33     26.96 o 
  -7  11   2      857.51      822.55     27.17 o 
  -6  11   2      703.63      729.35     19.61 o 
  -5  11   2       54.55       64.82      8.61 o 
  -4  11   2    11903.14    11759.93    114.38 o 
  -3  11   2     2082.28     2071.97     32.57 o 
  -2  11   2     7293.10     7320.49     72.56 o 
  -1  11   2    23018.47    23130.33    213.53 o 
   0  11   2     6202.04     6210.57     62.00 o 
   1  11   2     7159.93     6723.69     67.12 o 
   2  11   2     3018.50     2872.52     37.91 o 
   3  11   2     9457.40     9400.92    103.97 o 
   4  11   2     2883.19     2818.26     47.91 o 
   5  11   2      557.26      511.84     21.68 o 
   6  11   2      205.99      266.75     23.09 o 
   7  11   2      106.91      171.73     21.80 o 
   8  11   2        0.53        0.35     15.52 o 
 -10  12   2     1008.37      960.59     41.33 o 
  -9  12   2        0.51      -11.96     13.43 o 
  -8  12   2      814.55      764.11     44.95 o 
  -7  12   2       66.61       73.75     15.07 o 
  -6  12   2     4719.24     4593.52     60.30 o 
  -5  12   2      212.72      200.86     11.48 o 
  -4  12   2     3566.03     3373.41     43.22 o 
  -3  12   2      125.80       95.16     10.63 o 
  -2  12   2       14.10       36.67      4.77 o 
  -1  12   2    14610.95    15566.01    158.87 o 
   0  12   2      855.05      867.59     13.86 o 
   1  12   2      574.38      523.51     12.58 o 
   2  12   2     1754.88     1849.21     28.04 o 
   3  12   2      795.08      883.33     19.56 o 
   4  12   2     1206.28     1146.01     28.59 o 
   5  12   2        2.30       33.68     11.02 o 
   6  12   2     2125.73     2107.50     45.14 o 
   7  12   2      437.19      409.09     29.36 o 
   8  12   2      297.24      280.06     31.00 o 
 -10  13   2        5.21       44.11     19.70 o 
  -9  13   2       50.15       34.15     16.61 o 
  -8  13   2        1.03        0.75     11.91 o 
  -7  13   2      163.25      177.21     17.40 o 
  -6  13   2       68.06      109.66     13.27 o 
  -5  13   2     5515.38     5464.63     66.79 o 
  -4  13   2     1378.97     1435.23     24.02 o 
  -3  13   2     1035.48      936.66     16.27 o 
  -2  13   2     4165.46     4265.65     50.40 o 
  -1  13   2     9443.67     9572.98    100.99 o 
   0  13   2    39467.77    39526.19    361.36 o 
   1  13   2     5665.76     5679.15     58.54 o 
   2  13   2     6700.64     6497.71     74.82 o 
   3  13   2     9089.28     8865.69     99.57 o 
   4  13   2     3064.83     3067.04     51.77 o 
   5  13   2     1174.75     1080.98     30.06 o 
   6  13   2      548.50      634.91     28.69 o 
   7  13   2      335.42      418.39     29.56 o 
   8  13   2       33.15       24.61     19.21 o 
 -10  14   2        0.36      -25.21     16.81 o 
  -9  14   2      371.81      386.01     29.43 o 
  -8  14   2        6.28      -12.08     11.10 o 
  -7  14   2     1785.19     1745.76     40.04 o 
  -6  14   2      435.55      432.85     20.25 o 
  -5  14   2     2818.40     2791.70     40.27 o 
  -4  14   2     3327.13     3322.00     43.65 o 
  -3  14   2    11896.94    11874.34    125.27 o 
  -2  14   2     4640.14     5288.57     55.62 o 
  -1  14   2       39.44      127.53     11.02 o 
   0  14   2      401.09      527.02     35.18 o 
   1  14   2     1249.88     1235.52     18.40 o 
   2  14   2      437.76      452.47     13.68 o 
   3  14   2     3403.31     3368.90     45.35 o 
   4  14   2      957.32      944.93     29.71 o 
   5  14   2      869.34      855.69     27.45 o 
   6  14   2       85.35      129.74     16.77 o 
   7  14   2     1202.98     1117.98     62.41 o 
   8  14   2       76.77       81.12     19.71 o 
  -9  15   2        0.38       21.20     16.09 o 
  -8  15   2      384.42      399.95     24.50 o 
  -7  15   2      526.84      543.68     25.16 o 
  -6  15   2       11.88       39.79     12.19 o 
  -5  15   2       50.87       72.75      9.30 o 
  -4  15   2     4326.27     4311.15     70.70 o 
  -3  15   2     1942.33     1961.55     26.58 o 
  -2  15   2    11262.08    11607.97    112.58 o 
  -1  15   2     9919.61     9718.15     95.32 o 
   0  15   2    13252.57    13639.88    130.48 o 
   1  15   2    13873.35    13739.25    131.68 o 
   2  15   2     4898.52     4790.80     58.77 o 
   3  15   2     6625.53     6618.34     78.28 o 
   4  15   2     5797.01     5632.11     81.93 o 
   5  15   2     1087.78      980.63     28.91 o 
   6  15   2      246.79      309.14     21.87 o 
   7  15   2      234.48      281.05     22.43 o 
   8  15   2      200.52      179.76     27.12 o 
  -9  16   2        0.47       17.09     20.70 o 
  -8  16   2      592.42      598.64     27.99 o 
  -7  16   2        5.58       -1.81     11.55 o 
  -6  16   2     5501.26     5560.45     82.24 o 
  -5  16   2       12.44       21.35      6.96 o 
  -4  16   2     6037.50     6174.38     66.18 o 
  -3  16   2       11.61       38.93     13.21 o 
  -2  16   2    10999.88    11171.50    109.16 o 
  -1  16   2     4450.44     5101.08     58.46 o 
   0  16   2     1632.09     1530.15     34.87 o 
   1  16   2     1804.21     1677.12     28.20 o 
   2  16   2     2772.24     2751.87     38.93 o 
   3  16   2      406.83      472.29     15.58 o 
   4  16   2     1329.11     1392.99     42.51 o 
   5  16   2        3.51       38.47     13.07 o 
   6  16   2     2714.63     2598.56     59.53 o 
   7  16   2       41.66       68.29     16.49 o 
   8  16   2      585.01      640.55     45.25 o 
  -9  17   2       93.45      115.18     24.81 o 
  -8  17   2      169.43      190.68     19.39 o 
  -7  17   2       27.87       28.48     13.32 o 
  -6  17   2      857.76      901.74     27.54 o 
  -5  17   2      569.46      542.05     20.08 o 
  -4  17   2     2030.67     2088.55     29.11 o 
  -3  17   2      409.97      409.15     12.30 o 
  -2  17   2     2327.38     2342.49     35.42 o 
  -1  17   2     2445.21     2235.17     43.38 o 
   0  17   2    17248.24    17230.87    163.58 o 
   1  17   2     7414.27     7557.74     77.31 o 
   2  17   2     5285.77     5123.29     63.10 o 
   3  17   2     6356.92     6203.96     75.17 o 
   4  17   2     2695.40     2515.77     46.80 o 
   5  17   2     1003.36      959.29     29.44 o 
   6  17   2      411.13      437.03     25.40 o 
   7  17   2      460.38      500.26     29.61 o 
   8  17   2       41.38       64.83     19.88 o 
  -9  18   2      792.22      760.25     39.04 o 
  -8  18   2      102.83      116.18     16.94 o 
  -7  18   2     2061.78     1929.92     43.57 o 
  -6  18   2      188.75      200.01     20.43 o 
  -5  18   2     1502.26     1414.81     38.67 o 
  -4  18   2      985.56     1014.14     19.83 o 
  -3  18   2    10735.82    10855.61    108.84 o 
  -2  18   2     1183.86     1197.27     21.67 o 
  -1  18   2      225.56      299.74     10.09 o 
   0  18   2     1649.77     1662.30     27.82 o 
   1  18   2     1060.73     1133.47     37.35 o 
   2  18   2      794.59      818.43     19.35 o 
   3  18   2     6550.34     6440.04     77.97 o 
   4  18   2      886.88      938.46     27.74 o 
   5  18   2     1840.51     1717.92     69.14 o 
   6  18   2      175.35      174.86     18.78 o 
   7  18   2      650.18      642.40     46.96 o 
   8  18   2        1.02       26.48     18.07 o 
  -9  19   2       14.34       37.16     18.63 o 
  -8  19   2      144.52      166.98     18.89 o 
  -7  19   2      276.12      318.85     22.69 o 
  -6  19   2      876.85      840.75     27.93 o 
  -5  19   2      413.56      458.96     24.94 o 
  -4  19   2     1273.45     1259.35     21.94 o 
  -3  19   2     1425.64     1371.43     22.33 o 
  -2  19   2     4560.57     4641.67     56.63 o 
  -1  19   2    13889.02    14345.27    138.78 o 
   0  19   2    11077.67    10833.25    107.46 o 
   1  19   2     5427.89     5427.17     64.49 o 
   2  19   2     2848.88     2617.89     38.81 o 
   3  19   2      663.34      740.76     23.41 o 
   4  19   2     5424.94     5292.36     81.72 o 
   5  19   2      628.85      605.20     25.36 o 
   6  19   2      109.73      130.74     17.68 o 
   7  19   2      224.87      259.54     22.64 o 
   8  19   2       71.33       56.60     20.57 o 
  -9  20   2       78.37       67.47     18.41 o 
  -8  20   2      584.71      600.38     29.34 o 
  -7  20   2        6.49        4.87     12.26 o 
  -6  20   2     2809.59     2871.00     53.29 o 
  -5  20   2      372.41      371.77     24.38 o 
  -4  20   2     1254.40     1214.13     21.65 o 
  -3  20   2      705.77      682.81     16.22 o 
  -2  20   2     1055.92      962.21     19.58 o 
  -1  20   2      118.63      147.64     13.93 o 
   0  20   2      248.84      359.91     27.51 o 
   1  20   2     1940.77     1964.95     30.37 o 
   2  20   2     5493.53     5639.06     69.91 o 
   3  20   2      252.18      247.04     16.56 o 
   4  20   2     1046.29     1135.93     31.23 o 
   5  20   2       41.09       43.20     13.40 o 
   6  20   2     1389.46     1326.20     45.71 o 
   7  20   2       45.79       39.98     15.90 o 
   8  20   2      284.47      292.46     29.78 o 
  -9  21   2       14.91       22.95     16.74 o 
  -8  21   2      207.00      203.47     20.46 o 
  -7  21   2        0.25       15.30     12.80 o 
  -6  21   2     2311.92     2210.28     45.79 o 
  -5  21   2      167.64      192.87     16.25 o 
  -4  21   2     1705.84     1762.39     27.44 o 
  -3  21   2      778.68      763.71     17.13 o 
  -2  21   2     4298.76     4155.37     52.79 o 
  -1  21   2     7149.72     7072.04     74.68 o 
   0  21   2     7564.38     7588.43     79.28 o 
   1  21   2     4393.83     4516.73     56.57 o 
   2  21   2     3626.25     3778.99     51.88 o 
   3  21   2     1695.88     1616.64     35.42 o 
   4  21   2      364.86      408.25     22.20 o 
   5  21   2       57.66       50.69     13.88 o 
   6  21   2      155.08      208.02     20.02 o 
   7  21   2      201.11      211.07     23.23 o 
   8  21   2       70.86       80.37     21.53 o 
  -9  22   2      662.22      665.98     34.44 o 
  -8  22   2      105.77      152.70     26.28 o 
  -7  22   2      531.91      539.63     26.46 o 
  -6  22   2      129.43      126.67     16.39 o 
  -5  22   2      509.97      536.50     22.30 o 
  -4  22   2      157.02      175.53     12.80 o 
  -3  22   2     2063.69     2126.36     30.77 o 
  -2  22   2      171.78      187.37     10.32 o 
  -1  22   2      386.97      578.54     28.37 o 
   0  22   2       90.06      159.48      9.09 o 
   1  22   2       43.79       79.50      8.19 o 
   2  22   2        1.08       20.84     10.46 o 
   3  22   2     1446.20     1323.44     32.22 o 
   4  22   2      238.17      222.29     17.75 o 
   5  22   2     1163.37     1135.07     33.32 o 
   6  22   2       12.04        3.92     13.16 o 
   7  22   2      227.01      268.14     23.93 o 
  -9  23   2        1.86        9.05     17.17 o 
  -8  23   2      485.65      552.17     31.25 o 
  -7  23   2      121.54       91.93     16.28 o 
  -6  23   2      362.21      351.66     22.00 o 
  -5  23   2     1822.46     1767.40     56.53 o 
  -4  23   2     1982.72     1930.34     38.26 o 
  -3  23   2     2077.02     2088.51     30.73 o 
  -2  23   2     1067.61     1126.84     26.72 o 
  -1  23   2     7893.10     7932.53     83.55 o 
   0  23   2     4346.00     4273.24     54.30 o 
   1  23   2     3557.26     3410.64     53.72 o 
   2  23   2     1158.98     1154.71     25.06 o 
   3  23   2      138.07      166.78     15.34 o 
   4  23   2      179.27      213.96     17.97 o 
   5  23   2      505.13      532.91     26.22 o 
   6  23   2       88.68       96.92     17.53 o 
   7  23   2      131.61      120.65     19.35 o 
  -8  24   2      558.09      638.76     37.71 o 
  -7  24   2       79.84       75.90     15.94 o 
  -6  24   2      643.45      652.07     32.17 o 
  -5  24   2      274.95      299.20     19.73 o 
  -4  24   2      329.30      351.21     18.47 o 
  -3  24   2        3.65       14.60      7.07 o 
  -2  24   2       21.02       60.84     10.22 o 
  -1  24   2     1147.65     1328.60     38.62 o 
   0  24   2       90.70      136.44      9.16 o 
   1  24   2       87.57      114.88     13.12 o 
   2  24   2     3853.68     3835.44     53.97 o 
   3  24   2      314.68      330.75     19.83 o 
   4  24   2      248.38      258.45     19.46 o 
   5  24   2      245.97      228.68     20.22 o 
   6  24   2      770.89      748.17     30.76 o 
   7  24   2       55.96       55.64     17.43 o 
  -8  25   2       45.43       49.46     19.74 o 
  -7  25   2       39.53       52.02     15.10 o 
  -6  25   2      258.91      195.45     31.26 o 
  -5  25   2      792.78      748.51     26.48 o 
  -4  25   2     1069.17     1123.73     40.79 o 
  -3  25   2      739.01      754.61     18.45 o 
  -2  25   2     6307.33     6222.42     69.59 o 
  -1  25   2     4618.47     4441.38    113.09 o 
   0  25   2     4836.16     5010.34     76.62 o 
   1  25   2     1661.80     1625.95     33.87 o 
   2  25   2     1301.89     1358.92     28.52 o 
   3  25   2      528.36      530.47     27.54 o 
   4  25   2      648.89      704.16     26.47 o 
   5  25   2       16.63        1.15     12.84 o 
   6  25   2       31.97       34.73     14.82 o 
   7  25   2      247.90      227.99     23.68 o 
  -8  26   2       23.57       41.30     19.88 o 
  -7  26   2     1264.37     1239.61     44.77 o 
  -6  26   2      178.40      142.56     21.38 o 
  -5  26   2      622.46      621.25     24.98 o 
  -4  26   2      131.67      134.93     18.84 o 
  -3  26   2     1908.11     1892.63     34.26 o 
  -2  26   2      377.63      454.55     18.58 o 
  -1  26   2        4.69       85.22     10.28 o 
   0  26   2      294.02      429.44     19.68 o 
   1  26   2       88.69      126.32     14.03 o 
   2  26   2      134.60      142.69     13.13 o 
   3  26   2      771.78      763.01     26.05 o 
   4  26   2      172.70      164.47     17.23 o 
   5  26   2      156.11      188.31     26.30 o 
   6  26   2       21.06       17.65     14.33 o 
   7  26   2        6.42       -1.83     17.96 o 
  -8  27   2      245.21      239.38     28.22 o 
  -7  27   2       40.57       68.33     20.27 o 
  -6  27   2       10.00       19.12     18.98 o 
  -5  27   2      235.47      237.15     23.25 o 
  -4  27   2     1469.43     1455.21     42.05 o 
  -3  27   2      566.69      650.65     32.38 o 
  -2  27   2     1565.51     1672.76     32.72 o 
  -1  27   2     2646.33     2614.38     48.19 o 
   0  27   2     5715.70     5687.36     73.46 o 
   1  27   2     5399.90     5096.28    135.47 o 
   2  27   2     1997.32     1998.07     42.52 o 
   3  27   2     1349.63     1390.09     42.65 o 
   4  27   2      973.50      914.49     36.39 o 
   5  27   2      912.38      893.14     56.36 o 
   6  27   2       45.72       51.46     18.91 o 
   7  27   2        8.41        8.20     18.57 o 
  -8  28   2      345.76      337.04     62.54 o 
  -7  28   2        5.04       -8.18     20.82 o 
  -6  28   2     1266.50     1237.99     49.38 o 
  -5  28   2      535.72      500.65     31.15 o 
  -4  28   2      719.88      782.81     31.79 o 
  -3  28   2       85.75       65.14     13.65 o 
  -2  28   2      760.17      792.16     23.04 o 
  -1  28   2      390.82      467.49     25.24 o 
   0  28   2        1.28      112.87     12.01 o 
   1  28   2      364.20      418.85     22.61 o 
   2  28   2     1599.67     1650.55     38.71 o 
   3  28   2      410.57      440.19     29.24 o 
   4  28   2       89.73       92.12     19.23 o 
   5  28   2        0.21       -5.33     16.15 o 
   6  28   2      372.79      378.84     32.08 o 
  -7  29   2      110.40       73.07     20.78 o 
  -6  29   2       81.99       69.12     19.22 o 
  -5  29   2       15.46       23.25     15.65 o 
  -4  29   2      119.69      116.41     23.25 o 
  -3  29   2      270.25      283.12     20.01 o 
  -2  29   2     2376.54     2415.53     41.71 o 
  -1  29   2     1880.92     1803.00     39.55 o 
   0  29   2     4314.25     4319.50     69.78 o 
   1  29   2     1168.93     1103.78     31.51 o 
   2  29   2     3251.88     3202.17     58.15 o 
   3  29   2     1189.16     1096.51     57.14 o 
   4  29   2     2461.87     2383.98     61.00 o 
   5  29   2       24.95       15.19     18.91 o 
   6  29   2      444.58      429.99     34.01 o 
  -7  30   2      452.89      442.56     33.80 o 
  -6  30   2       57.76       89.83     20.35 o 
  -5  30   2      553.98      563.50     33.10 o 
  -4  30   2        0.09      -12.57     15.71 o 
  -3  30   2     1860.33     1848.43     41.23 o 
  -2  30   2       28.53       54.19     11.54 o 
  -1  30   2       99.01      140.04     15.94 o 
   0  30   2        0.00       84.14     13.84 o 
   1  30   2      109.44      187.76     17.83 o 
   2  30   2      206.69      262.32     24.46 o 
   3  30   2      563.66      577.78     39.85 o 
   4  30   2       18.19       69.33     18.51 o 
   5  30   2      400.83      412.46     31.74 o 
   6  30   2        4.22       23.35     18.86 o 
  -7  31   2        4.65        4.93     22.57 o 
  -6  31   2        7.64       18.01     17.40 o 
  -5  31   2      378.12      411.59     29.63 o 
  -4  31   2      754.66      678.33     31.07 o 
  -3  31   2      493.60      515.10     25.65 o 
  -2  31   2      376.88      434.94     21.02 o 
  -1  31   2     1465.81     1387.65     35.50 o 
   0  31   2     2718.71     2529.27     49.99 o 
   1  31   2     4343.89     4173.40     70.17 o 
   2  31   2      329.49      371.14     27.81 o 
   3  31   2     1412.02     1394.32     45.38 o 
   4  31   2      439.61      465.87     32.56 o 
   5  31   2     1173.47     1082.33     54.51 o 
   6  31   2      119.41      145.77     24.39 o 
  -7  32   2       46.09       49.90     20.71 o 
  -6  32   2      569.70      621.76     48.17 o 
  -5  32   2       90.02      114.29     25.00 o 
  -4  32   2      428.94      437.20     29.34 o 
  -3  32   2      373.18      405.19     27.71 o 
  -2  32   2      534.42      598.51     26.53 o 
  -1  32   2      479.08      523.27     26.04 o 
   0  32   2       82.98      163.02     17.15 o 
   1  32   2      200.87      248.69     20.24 o 
   2  32   2      383.61      478.33     31.40 o 
   3  32   2        6.29       24.50     16.61 o 
   4  32   2      432.03      434.12     32.18 o 
   5  32   2       32.16       39.45     19.13 o 
  -6  33   2      404.77      397.98     32.07 o 
  -5  33   2        2.97       35.83     18.06 o 
  -4  33   2      642.50      620.58     31.36 o 
  -3  33   2      164.46      201.00     21.36 o 
  -2  33   2     2624.32     2516.72     68.20 o 
  -1  33   2      740.09      715.74     27.31 o 
   0  33   2     2524.06     2448.75     50.41 o 
   1  33   2      752.91      773.56     28.31 o 
   2  33   2     1271.41     1229.45     42.61 o 
   3  33   2      793.41      792.50     37.18 o 
   4  33   2      832.62      841.60     39.06 o 
   5  33   2       23.52       28.52     18.53 o 
  -6  34   2       15.34       -3.53     28.75 o 
  -5  34   2      784.39      780.66     37.47 o 
  -4  34   2       58.37       67.74     29.00 o 
  -3  34   2     1437.75     1408.98     43.53 o 
  -2  34   2      213.31      289.20     38.35 o 
  -1  34   2      143.96      150.13     17.21 o 
   0  34   2       33.69       82.71     14.98 o 
   1  34   2      130.40      132.78     17.34 o 
   2  34   2       28.09       24.70     24.49 o 
   3  34   2      175.87      208.46     24.57 o 
   4  34   2        0.67        1.98     17.45 o 
   5  34   2      180.23      222.70     27.06 o 
  -6  35   2        3.16      -12.23     18.46 o 
  -5  35   2      683.09      658.91     36.44 o 
  -4  35   2      181.09      195.82     23.18 o 
  -3  35   2     1192.01     1156.29     40.73 o 
  -2  35   2       10.77       12.99     14.92 o 
  -1  35   2     1256.56     1247.77     35.45 o 
   0  35   2     1710.64     1604.76     40.68 o 
   1  35   2     1154.55     1149.26     34.86 o 
   2  35   2       77.56      101.64     19.95 o 
   3  35   2      249.08      278.90     27.89 o 
   4  35   2      167.86      204.88     26.28 o 
   5  35   2      408.05      387.97     35.59 o 
  -6  36   2      394.70      444.71     52.97 o 
  -5  36   2       56.89       77.77     21.01 o 
  -4  36   2      112.65       98.17     20.96 o 
  -3  36   2      389.55      416.85     29.38 o 
  -2  36   2       39.05       84.91     39.57 o 
  -1  36   2       60.07       60.78     18.51 o 
   0  36   2        3.39       27.12     13.02 o 
   1  36   2      174.08      223.83     20.50 o 
   2  36   2      217.90      258.49     28.26 o 
   3  36   2        0.15      -17.75     15.25 o 
   4  36   2      341.57      348.76     36.76 o 
  -5  37   2        0.45      -16.29     18.11 o 
  -4  37   2      469.02      469.06     32.65 o 
  -3  37   2       89.65      120.43     20.24 o 
  -2  37   2     1215.65     1133.95     76.33 o 
  -1  37   2      132.95      170.76     22.43 o 
   0  37   2      128.04      139.68     17.74 o 
   1  37   2       78.26       89.12     18.60 o 
   2  37   2      245.45      255.94     27.01 o 
   3  37   2      149.56      153.84     23.07 o 
   4  37   2      173.38      178.94     26.30 o 
  -5  38   2      177.84      187.67     33.28 o 
  -4  38   2       77.90       72.65     20.54 o 
  -3  38   2       71.40      108.57     53.45 o 
  -2  38   2        7.21       -0.96     34.58 o 
  -1  38   2        0.28       18.56     16.09 o 
   0  38   2       14.73        0.30     16.15 o 
   1  38   2      118.25      101.04     19.73 o 
   2  38   2        6.96       20.38     26.62 o 
   3  38   2       84.39       53.22     33.92 o 
  -4  39   2      535.92      589.73     73.89 o 
  -3  39   2      515.78      538.26     67.90 o 
  -2  39   2      134.20      107.66     43.26 o 
  -1  39   2      493.48      544.64     46.13 o 
   0  39   2      452.61      475.58     33.84 o 
   1  39   2      198.10      262.79     45.28 o 
   2  39   2       99.05       94.96     27.76 o 
   3  39   2       87.08       65.35     27.46 o 
  -4  40   2      315.07      346.95     61.88 o 
  -3  40   2        0.41        8.32     38.34 o 
  -2  40   2        3.99        7.93     37.44 o 
  -1  40   2       58.51       88.87     41.89 o 
   0  40   2        1.16       13.21     28.10 o 
   1  40   2       64.90       67.97     25.46 o 
   2  40   2      103.07      120.38     29.03 o 
  -3  41   2      149.13      166.78     46.13 o 
  -2  41   2      564.01      603.20     72.90 o 
  -1  41   2      222.91      227.67     37.62 o 
   0  41   2      422.08      453.76     45.78 o 
   1  41   2        3.86       10.00     22.94 o 
   2  41   2      426.12      403.02     43.89 o 
  -2  42   2      192.96      140.81     48.14 o 
  -1  42   2        5.52      -50.82     33.88 o 
   0  42   2       18.59      -15.16     26.04 o 
   1  42   2       34.95       40.90     26.82 o 
  -9   0   3       81.28       78.76     34.06 o 
  -7   0   3    10329.80    10159.94    149.12 o 
  -5   0   3     1928.21     1984.30     38.52 o 
  -3   0   3     9749.51     9191.59    126.08 o 
  -1   0   3    16525.96    16821.73    220.29 o 
   1   0   3      906.93      891.73     21.69 o 
   3   0   3    11428.29    10901.51    152.26 o 
   5   0   3       75.58       88.52     13.68 o 
   7   0   3      116.07      177.77     39.35 o 
 -10   1   3      238.18      231.90     39.62 o 
  -9   1   3       91.42      106.94     15.28 o 
  -8   1   3      331.03      413.55     22.39 o 
  -7   1   3      678.82      815.74     22.56 o 
  -6   1   3     1020.59     1055.32     19.61 o 
  -5   1   3       40.56       36.88      5.66 o 
  -4   1   3       76.54      115.69      8.87 o 
  -3   1   3     1672.44     1806.32     22.82 o 
  -2   1   3     7975.70     8414.55     89.32 o 
  -1   1   3     1470.34     1578.07     19.53 o 
   0   1   3       48.32       59.36      6.92 o 
   1   1   3     3113.62     3145.00     44.32 o 
   2   1   3     4501.77     4378.42     53.10 o 
   3   1   3    19003.01    18631.11    193.79 o 
   4   1   3     3883.18     3999.27     47.22 o 
   5   1   3     1937.25     1970.13     33.55 o 
   6   1   3     3488.40     3441.27     68.82 o 
   7   1   3     1610.01     1468.28     67.95 o 
   8   1   3      137.36      149.44     46.01 o 
 -10   2   3      426.70      407.64     38.67 o 
  -9   2   3       17.27       -1.74     13.30 o 
  -8   2   3     4701.00     4543.02     78.52 o 
  -7   2   3      135.49      155.48     13.08 o 
  -6   2   3     1798.89     1778.96     26.86 o 
  -5   2   3      215.55      229.56      9.95 o 
  -4   2   3    19189.09    19188.89    180.16 o 
  -3   2   3     1896.70     1841.61     23.20 o 
  -2   2   3       44.69       44.15      5.19 o 
  -1   2   3     1516.39     1590.55     19.69 o 
   0   2   3    56388.56    55255.31    510.65 o 
   1   2   3       44.91       86.07      8.56 o 
   2   2   3    11253.89    11111.12    107.65 o 
   3   2   3      769.20     1034.21     27.89 o 
   4   2   3      426.24      502.91     15.86 o 
   5   2   3      414.42      498.87     17.47 o 
   6   2   3       40.12       89.26     16.92 o 
   7   2   3       42.00      156.71     25.73 o 
   8   2   3       12.40       16.14     19.53 o 
 -10   3   3      275.82      302.68     61.33 o 
  -9   3   3      208.26      230.40     34.06 o 
  -8   3   3     1685.97     1691.35     47.95 o 
  -7   3   3     1028.73     1142.04     26.43 o 
  -6   3   3      560.61      599.90     19.06 o 
  -5   3   3      205.03      200.13      9.29 o 
  -4   3   3      846.87      896.11     15.67 o 
  -3   3   3      351.58      361.94      9.02 o 
  -2   3   3      294.72      329.74      9.33 o 
  -1   3   3      698.03      729.42     13.85 o 
   0   3   3    26364.57    26588.40    243.52 o 
   1   3   3     1423.37     1436.79     21.34 o 
   2   3   3     9242.57     9276.47    107.41 o 
   3   3   3    18903.83    18496.95    191.25 o 
   4   3   3     3424.42     3435.17     41.90 o 
   5   3   3     2860.54     2834.61     47.85 o 
   6   3   3     3394.42     3096.64     64.78 o 
   7   3   3     1282.96     1140.10     74.34 o 
   8   3   3       47.15       64.49     24.76 o 
 -10   4   3       67.41      101.33     20.75 o 
  -9   4   3      137.86      151.90     19.67 o 
  -8   4   3       96.06      152.17     24.02 o 
  -7   4   3     7348.03     7280.37     88.26 o 
  -6   4   3      210.06      222.71     10.85 o 
  -5   4   3     2707.71     2875.50     35.65 o 
  -4   4   3     1524.95     1688.45     23.33 o 
  -3   4   3    14969.30    14647.16    152.13 o 
  -2   4   3       27.25       45.71      5.79 o 
  -1   4   3    14769.52    14843.30    138.38 o 
   0   4   3     2898.71     2841.87     40.49 o 
   1   4   3     1482.23     1517.38     22.25 o 
   2   4   3      776.32      798.49     25.19 o 
   3   4   3     5757.50     5698.14     66.43 o 
   4   4   3      321.27      379.98     12.97 o 
   5   4   3      917.67      912.24     22.56 o 
   6   4   3       16.10       95.80     29.44 o 
   7   4   3      111.45      121.78     24.58 o 
   8   4   3        4.19       10.50     19.79 o 
 -10   5   3      573.44      584.83     35.54 o 
  -9   5   3      274.26      265.83     23.73 o 
  -8   5   3      570.72      642.97     26.13 o 
  -7   5   3      127.32      166.65     13.79 o 
  -6   5   3      691.30      774.39     16.92 o 
  -5   5   3      150.77      164.32      8.77 o 
  -4   5   3       29.90       66.49      9.86 o 
  -3   5   3     7475.89     7381.03     73.35 o 
  -2   5   3     3998.18     4546.10     46.87 o 
  -1   5   3    10348.27    10650.70    101.08 o 
   0   5   3      260.42      283.27     13.71 o 
   1   5   3     8865.28     8765.57     93.56 o 
   2   5   3     9814.07     9740.94     95.44 o 
   3   5   3    14164.12    13885.93    139.01 o 
   4   5   3     2871.35     2873.54     39.66 o 
   5   5   3      216.25      269.13     17.94 o 
   6   5   3     2418.55     2213.36     57.18 o 
   7   5   3      966.79      896.14     49.39 o 
   8   5   3      109.55       75.27     23.78 o 
 -10   6   3      336.52      415.58     31.75 o 
  -9   6   3       61.21       57.05     16.59 o 
  -8   6   3     2051.19     1982.23     42.00 o 
  -7   6   3     1242.45     1161.65     27.44 o 
  -6   6   3     4659.67     4666.99     53.81 o 
  -5   6   3       42.12       94.51     16.53 o 
  -4   6   3    34466.05    35202.09    323.21 o 
  -3   6   3      169.02      168.97      7.24 o 
  -2   6   3     2508.91     2398.53     27.64 o 
  -1   6   3       45.65       34.13      6.16 o 
   0   6   3    25380.28    24477.84    225.08 o 
   1   6   3       61.69       55.65      4.80 o 
   2   6   3     4974.26     4952.42     52.63 o 
   3   6   3        0.06       81.56     15.53 o 
   4   6   3      708.14      748.30     23.08 o 
   5   6   3      555.59      587.18     22.61 o 
   6   6   3      241.43      231.91     22.29 o 
   7   6   3        5.29       59.92     16.67 o 
   8   6   3       34.66       39.68     22.19 o 
 -10   7   3      384.48      394.06     31.56 o 
  -9   7   3      367.35      383.28     27.84 o 
  -8   7   3      920.18      899.96     30.53 o 
  -7   7   3        4.92      155.68     17.99 o 
  -6   7   3      271.47      341.13     12.92 o 
  -5   7   3     4337.69     4208.17     48.07 o 
  -4   7   3     1997.25     2125.38     30.77 o 
  -3   7   3      318.06      359.68     19.99 o 
  -2   7   3      610.80      628.80     11.12 o 
  -1   7   3     2318.02     2397.98     31.34 o 
   0   7   3    25862.28    25422.59    233.61 o 
   1   7   3     5432.69     5421.77     65.80 o 
   2   7   3     4710.81     4467.98     48.40 o 
   3   7   3    11776.23    11225.64    110.51 o 
   4   7   3     3226.61     3206.40     39.40 o 
   5   7   3     1149.05     1096.72     29.51 o 
   6   7   3     1992.99     1976.83     62.06 o 
   7   7   3      587.25      576.79     33.49 o 
   8   7   3       43.51       19.89     21.08 o 
 -10   8   3       64.72       83.32     27.08 o 
  -9   8   3      451.23      498.24     31.25 o 
  -8   8   3       42.17       69.01     14.52 o 
  -7   8   3    12462.20    11980.07    135.09 o 
  -6   8   3      188.15      233.24     11.11 o 
  -5   8   3     5520.43     5413.67     59.15 o 
  -4   8   3      987.42     1006.15     19.24 o 
  -3   8   3    17033.02    16566.54    156.02 o 
  -2   8   3      352.41      383.48      8.57 o 
  -1   8   3     2045.59     1848.87     26.13 o 
   0   8   3     6053.37     6195.39     62.28 o 
   1   8   3      610.84      665.80     12.37 o 
   2   8   3     1203.12     1378.01     20.92 o 
   3   8   3       15.69       61.00     10.26 o 
   4   8   3      254.63      288.47     17.05 o 
   5   8   3     1299.43     1233.27     36.35 o 
   6   8   3      573.81      634.08     26.64 o 
   7   8   3      227.29      283.96     24.89 o 
   8   8   3        0.15      -25.01     18.70 o 
 -10   9   3      716.30      745.93     37.86 o 
  -9   9   3      149.86      124.84     19.57 o 
  -8   9   3        9.03       36.95     13.65 o 
  -7   9   3     1332.71     1474.41     31.00 o 
  -6   9   3      481.56      530.61     16.63 o 
  -5   9   3     1403.21     1560.13     23.84 o 
  -4   9   3     5162.71     5242.10     56.34 o 
  -3   9   3     4253.01     4303.73     46.54 o 
  -2   9   3      768.07      730.16     15.97 o 
  -1   9   3     6469.09     6688.69     74.55 o 
   0   9   3     3805.96     3709.97     45.77 o 
   1   9   3     7494.93     7591.97     75.74 o 
   2   9   3     2942.93     2598.37     31.36 o 
   3   9   3    11430.46    11035.43    108.85 o 
   4   9   3     1959.84     1949.36     38.33 o 
   5   9   3     1011.40     1043.45     29.57 o 
   6   9   3      628.66      685.62     28.68 o 
   7   9   3     1482.33     1403.05     44.63 o 
   8   9   3       82.65      101.43     37.10 o 
 -10  10   3      221.83      251.15     27.35 o 
  -9  10   3       34.19       52.74     22.84 o 
  -8  10   3     2235.17     2080.58     44.84 o 
  -7  10   3       32.05       63.44     11.55 o 
  -6  10   3     3289.59     3268.41     46.65 o 
  -5  10   3       24.65       19.91      5.88 o 
  -4  10   3    24683.97    23872.81    223.07 o 
  -3  10   3     1002.51     1024.86     18.25 o 
  -2  10   3     8148.82     8123.85     80.12 o 
  -1  10   3      206.86      201.81      9.19 o 
   0  10   3     4274.75     3848.58     41.54 o 
   1  10   3     7674.02     7974.83     79.48 o 
   2  10   3      290.92      376.24      9.89 o 
   3  10   3      181.02      252.56     18.07 o 
   4  10   3        0.49       18.36      9.81 o 
   5  10   3      229.70      255.74     18.52 o 
   6  10   3      555.30      556.57     31.67 o 
   7  10   3       45.23       91.85     18.44 o 
   8  10   3       75.90       66.48     24.28 o 
 -10  11   3      176.67      203.19     25.52 o 
  -9  11   3      447.62      457.00     30.32 o 
  -8  11   3      947.69      949.73     43.95 o 
  -7  11   3      598.70      676.53     25.51 o 
  -6  11   3      662.40      710.27     20.31 o 
  -5  11   3     2560.37     2307.23     31.04 o 
  -4  11   3      267.94      341.32     19.82 o 
  -3  11   3     2850.76     3142.73     39.97 o 
  -2  11   3     3406.46     3766.40     41.20 o 
  -1  11   3     8564.25     8451.09     92.84 o 
   0  11   3     2540.92     2384.69     28.37 o 
   1  11   3     3623.99     3713.28     41.38 o 
   2  11   3     5967.81     6050.98     63.06 o 
   3  11   3     3884.17     3796.31     55.08 o 
   4  11   3     1648.30     1554.27     34.32 o 
   5  11   3      745.37      806.32     39.58 o 
   6  11   3     2711.10     2342.62    100.20 o 
   7  11   3      319.79      398.11     34.83 o 
   8  11   3      285.20      305.11     28.45 o 
 -10  12   3       20.67       38.32     18.91 o 
  -9  12   3      392.71      381.69     28.40 o 
  -8  12   3      248.57      300.53     21.56 o 
  -7  12   3     5206.01     4987.77     76.73 o 
  -6  12   3      476.83      534.99     17.72 o 
  -5  12   3     4978.95     4961.58     61.33 o 
  -4  12   3       40.34       52.75      6.58 o 
  -3  12   3    23203.05    23742.27    242.52 o 
  -2  12   3      638.86      736.13     12.97 o 
  -1  12   3    21180.30    21018.06    216.53 o 
   0  12   3      902.01      904.11     14.61 o 
   1  12   3     9283.92     9348.06     92.25 o 
   2  12   3      136.44      132.82      7.21 o 
   3  12   3     3150.34     3149.87     48.00 o 
   4  12   3      165.18      228.78     21.25 o 
   5  12   3      172.15      160.65     16.22 o 
   6  12   3      199.64      323.30     27.24 o 
   7  12   3       25.50       52.41     20.73 o 
   8  12   3       53.36       72.79     19.89 o 
 -10  13   3      454.06      451.78     33.80 o 
  -9  13   3        6.80       19.87     15.74 o 
  -8  13   3        2.86       12.30     12.35 o 
  -7  13   3      911.58      960.22     29.43 o 
  -6  13   3      921.47      964.82     34.64 o 
  -5  13   3     2046.05     2061.05     32.15 o 
  -4  13   3     2237.51     2172.44     29.41 o 
  -3  13   3       97.91      145.48      8.04 o 
  -2  13   3      211.34      182.46      7.05 o 
  -1  13   3     3238.01     3224.95     60.14 o 
   0  13   3       53.79       65.22      5.38 o 
   1  13   3     1004.81      999.75     17.44 o 
   2  13   3     6794.12     6629.42     74.04 o 
   3  13   3     3135.74     3019.53     46.86 o 
   4  13   3     1896.91     1932.00     45.54 o 
   5  13   3     1053.37     1024.88     30.24 o 
   6  13   3      497.76      542.46     28.29 o 
   7  13   3     1529.54     1439.40     46.59 o 
   8  13   3      224.00      272.63     28.17 o 
 -10  14   3       45.97       45.10     19.73 o 
  -9  14   3       29.68       29.22     17.54 o 
  -8  14   3     1047.46     1028.24     31.99 o 
  -7  14   3       26.57       50.82     13.39 o 
  -6  14   3     1288.45     1329.72     27.00 o 
  -5  14   3        6.17       -2.22      5.69 o 
  -4  14   3    12200.27    12019.18    118.48 o 
  -3  14   3     1035.22      994.29     17.33 o 
  -2  14   3     8627.93     8483.15     84.71 o 
  -1  14   3      741.64      739.43     19.66 o 
   0  14   3    23585.95    23599.46    219.63 o 
   1  14   3     1121.18     1053.57     18.15 o 
   2  14   3     3214.00     3276.58     38.39 o 
   3  14   3      256.38      313.91     14.10 o 
   4  14   3     2328.90     2159.45     56.84 o 
   5  14   3      309.63      362.51     24.95 o 
   6  14   3       86.56      146.45     18.03 o 
   7  14   3        9.72      112.90     26.09 o 
   8  14   3       36.27       40.23     19.03 o 
 -10  15   3      137.70      117.15     23.39 o 
  -9  15   3       95.75       74.55     17.95 o 
  -8  15   3      277.20      303.83     21.65 o 
  -7  15   3      725.94      790.46     27.44 o 
  -6  15   3      629.90      652.86     19.50 o 
  -5  15   3      152.96      155.96      9.49 o 
  -4  15   3      300.71      313.41     11.85 o 
  -3  15   3      902.64      849.09     16.98 o 
  -2  15   3      661.46      672.71     13.09 o 
  -1  15   3     7267.05     7469.46     96.47 o 
   0  15   3     6630.90     6674.79     68.60 o 
   1  15   3     1895.51     1996.57     26.55 o 
   2  15   3     3450.88     3390.20     46.01 o 
   3  15   3     3862.93     3725.81     50.74 o 
   4  15   3      808.97      833.61     26.54 o 
   5  15   3     1681.92     1624.92     44.37 o 
   6  15   3     2903.28     2778.29     56.26 o 
   7  15   3      733.52      768.76     36.81 o 
   8  15   3      272.75      284.81     29.18 o 
 -10  16   3       71.55       91.56     22.03 o 
  -9  16   3      204.53      172.11     21.98 o 
  -8  16   3        3.74      -16.77     11.18 o 
  -7  16   3     1708.48     1688.36     55.45 o 
  -6  16   3       10.71       69.15     28.24 o 
  -5  16   3     4253.42     4205.61     49.75 o 
  -4  16   3      471.22      493.50     13.67 o 
  -3  16   3    12989.67    12694.54    124.25 o 
  -2  16   3     1652.12     1672.16     23.27 o 
  -1  16   3     8681.49     8645.05    110.01 o 
   0  16   3      313.58      342.92     11.27 o 
   1  16   3     5856.04     6015.32     63.74 o 
   2  16   3      482.50      535.96     15.98 o 
   3  16   3     2628.09     2403.25     44.07 o 
   4  16   3      543.40      561.75     24.60 o 
   5  16   3        4.88       29.92     13.80 o 
   6  16   3      101.65      197.68     19.44 o 
   7  16   3      154.59      199.95     24.20 o 
   8  16   3        2.78       51.14     20.62 o 
  -9  17   3       85.35       69.05     16.37 o 
  -8  17   3        0.18        0.57     12.47 o 
  -7  17   3      473.76      508.15     32.13 o 
  -6  17   3      870.89      857.37     39.70 o 
  -5  17   3       17.67       18.86      7.75 o 
  -4  17   3        1.05       24.28      6.61 o 
  -3  17   3      807.48      782.17     16.23 o 
  -2  17   3        9.59       12.77      6.00 o 
  -1  17   3     4063.29     4070.83     59.75 o 
   0  17   3       20.61       25.41      5.22 o 
   1  17   3     4284.86     4397.80     59.34 o 
   2  17   3     5584.00     5513.47     68.26 o 
   3  17   3     1547.96     1629.75     35.10 o 
   4  17   3     1119.63     1122.72     31.10 o 
   5  17   3     1213.02     1205.54     78.07 o 
   6  17   3      759.37      777.76     33.40 o 
   7  17   3      813.32      789.63     35.50 o 
  -9  18   3      112.84       97.69     17.60 o 
  -8  18   3      731.57      681.71     29.21 o 
  -7  18   3      125.44      155.83     24.56 o 
  -6  18   3      609.74      621.92     29.33 o 
  -5  18   3        1.19        7.76      8.51 o 
  -4  18   3     8949.27     8790.10     91.02 o 
  -3  18   3      822.18      832.42     17.98 o 
  -2  18   3     9634.07     9688.01     97.30 o 
  -1  18   3        0.29        7.92      4.81 o 
   0  18   3     8624.47     8679.66     95.29 o 
   1  18   3     1097.25     1099.15     18.92 o 
   2  18   3     2357.16     2342.41     42.88 o 
   3  18   3      111.57      152.87     14.41 o 
   4  18   3     1917.06     1817.61     40.00 o 
   5  18   3       89.30      101.18     15.41 o 
   6  18   3       15.02       31.70     16.05 o 
   7  18   3      129.29      190.11     21.86 o 
  -9  19   3       88.28       91.62     18.28 o 
  -8  19   3      159.52      171.54     21.39 o 
  -7  19   3      429.07      519.41     26.51 o 
  -6  19   3     1073.18     1055.39     29.85 o 
  -5  19   3     1430.64     1368.95     35.99 o 
  -4  19   3       64.30       85.14      8.70 o 
  -3  19   3      353.65      334.89     12.31 o 
  -2  19   3     2996.50     2994.32     37.16 o 
  -1  19   3     3510.37     3529.91     45.79 o 
   0  19   3     7294.60     7382.95     77.03 o 
   1  19   3     1306.71     1369.10     21.86 o 
   2  19   3     3307.06     3122.64     45.01 o 
   3  19   3      611.92      573.92     23.04 o 
   4  19   3      585.80      670.60     25.40 o 
   5  19   3      715.85      715.52     27.82 o 
   6  19   3     1144.40     1095.11     62.93 o 
   7  19   3      496.07      472.32     33.24 o 
  -9  20   3      353.99      419.39     28.05 o 
  -8  20   3       46.78       65.57     30.67 o 
  -7  20   3     1567.00     1596.42     39.33 o 
  -6  20   3     1047.36     1015.92     34.52 o 
  -5  20   3     4223.50     4187.92     64.95 o 
  -4  20   3       22.69       28.32      7.08 o 
  -3  20   3    15114.78    14988.14    146.39 o 
  -2  20   3      982.81     1016.05     18.41 o 
  -1  20   3     3440.50     3425.50     45.28 o 
   0  20   3      290.92      350.56     16.69 o 
   1  20   3     1502.45     1617.27     26.04 o 
   2  20   3       54.11       75.17      9.50 o 
   3  20   3      550.57      533.57     22.62 o 
   4  20   3        0.21        4.77     10.91 o 
   5  20   3        0.68       17.62     14.84 o 
   6  20   3      111.28       98.36     18.99 o 
   7  20   3        1.63       20.33     15.74 o 
  -9  21   3      249.44      303.95     24.95 o 
  -8  21   3       36.84       39.51     14.87 o 
  -7  21   3      161.62      157.99     17.03 o 
  -6  21   3      778.22      954.43     29.32 o 
  -5  21   3        6.57       14.73     10.44 o 
  -4  21   3       79.23       86.37      9.00 o 
  -3  21   3     1336.26     1446.59     24.43 o 
  -2  21   3      467.07      523.76     13.70 o 
  -1  21   3     7342.02     7400.51     99.31 o 
   0  21   3      200.81      214.62     11.80 o 
   1  21   3     9154.43     8870.48    174.24 o 
   2  21   3     1999.12     1943.79     33.52 o 
   3  21   3     5343.77     5252.20     78.95 o 
   4  21   3      152.01      158.31     16.75 o 
   5  21   3     1262.87     1174.01     34.45 o 
   6  21   3      353.17      337.51     30.80 o 
   7  21   3      301.54      320.93     30.81 o 
  -9  22   3       56.35       93.49     23.09 o 
  -8  22   3      866.19      885.71     34.53 o 
  -7  22   3        0.08        5.72      8.60 o 
  -6  22   3     3132.17     3066.23     71.88 o 
  -5  22   3       21.92        9.13     10.70 o 
  -4  22   3     6426.78     6334.89     70.62 o 
  -3  22   3      242.77      243.62     14.47 o 
  -2  22   3     6064.91     6013.10     74.95 o 
  -1  22   3       52.91       56.68      9.36 o 
   0  22   3     1041.23     1130.63     30.07 o 
   1  22   3      158.12      184.55     11.90 o 
   2  22   3      989.44      975.44     23.26 o 
   3  22   3      210.34      263.13     18.20 o 
   4  22   3      144.47      130.43     15.75 o 
   5  22   3       22.49       40.38     14.32 o 
   6  22   3      540.27      533.62     33.67 o 
   7  22   3       72.37      108.35     24.46 o 
  -9  23   3      111.60      156.77     25.50 o 
  -8  23   3      137.90      127.22     22.55 o 
  -7  23   3      161.47      169.25     22.50 o 
  -6  23   3      674.27      633.62     33.30 o 
  -5  23   3       99.30      129.48     19.06 o 
  -4  23   3       42.48       75.93     11.23 o 
  -3  23   3      102.56      122.47     12.97 o 
  -2  23   3     1525.68     1533.60     30.00 o 
  -1  23   3     2236.26     2094.93     56.46 o 
   0  23   3     2883.61     3042.28     44.91 o 
   1  23   3      223.50      237.54     27.52 o 
   2  23   3     2017.67     1902.93     39.58 o 
   3  23   3     1218.86     1087.41     30.19 o 
   4  23   3      927.08      883.95     45.83 o 
   5  23   3       69.98       79.55     15.69 o 
   6  23   3      678.39      685.74     38.08 o 
   7  23   3      124.83      168.29     33.88 o 
  -9  24   3      311.14      343.66     33.02 o 
  -8  24   3        0.02       -5.85     16.74 o 
  -7  24   3     1265.01     1149.43     42.17 o 
  -6  24   3       22.85       72.74     18.38 o 
  -5  24   3     3591.85     3588.80     73.11 o 
  -4  24   3       66.89      112.75     19.32 o 
  -3  24   3    12291.17    11931.59    135.11 o 
  -2  24   3      142.21      206.34     13.81 o 
  -1  24   3     2584.72     2347.83     42.33 o 
   0  24   3     1328.63     1243.97     27.29 o 
   1  24   3      485.74      487.38     26.35 o 
   2  24   3      306.34      346.46     20.30 o 
   3  24   3      297.85      307.82     24.83 o 
   4  24   3      216.29      229.04     23.60 o 
   5  24   3      166.26      161.41     22.19 o 
   6  24   3        6.95       37.96     21.07 o 
   7  24   3       58.61       69.78     30.69 o 
  -8  25   3        0.14       22.89     17.59 o 
  -7  25   3      254.55      306.14     34.60 o 
  -6  25   3      825.09      830.59     34.93 o 
  -5  25   3        2.12        0.71     14.28 o 
  -4  25   3      480.69      506.70     24.57 o 
  -3  25   3       97.18      145.11     13.33 o 
  -2  25   3     2752.25     2733.84     43.87 o 
  -1  25   3      171.09      211.81     24.94 o 
   0  25   3     1342.62     1364.09     28.40 o 
   1  25   3     1041.82     1088.46     35.91 o 
   2  25   3      121.73      160.41     16.05 o 
   3  25   3        6.32        5.64     13.12 o 
   4  25   3       63.05       85.44     18.81 o 
   5  25   3      721.18      670.12     35.82 o 
   6  25   3      144.89      186.97     46.16 o 
  -8  26   3      786.24      750.82     64.11 o 
  -7  26   3       40.99       17.21     16.78 o 
  -6  26   3     1735.93     1669.94     48.94 o 
  -5  26   3       37.38       46.66     16.23 o 
  -4  26   3     6120.55     6003.87     89.19 o 
  -3  26   3       16.19       35.58     11.04 o 
  -2  26   3     9518.99     9127.40    108.37 o 
  -1  26   3      102.43      133.55     13.44 o 
   0  26   3     5517.82     5429.11     72.39 o 
   1  26   3      128.18      127.69     18.31 o 
   2  26   3     1774.76     1731.40     39.73 o 
   3  26   3      282.01      320.94     26.22 o 
   4  26   3      895.01      770.18     51.46 o 
   5  26   3        3.12       26.66     18.56 o 
   6  26   3       17.86       24.89     26.29 o 
  -8  27   3       49.76       84.71     22.59 o 
  -7  27   3       28.10       17.16     17.27 o 
  -6  27   3      112.40      128.51     21.50 o 
  -5  27   3      726.07      636.96     31.63 o 
  -4  27   3       70.10       97.62     18.82 o 
  -3  27   3      735.38      761.63     23.66 o 
  -2  27   3        2.08       82.48     20.90 o 
  -1  27   3     5516.08     5358.40     78.69 o 
   0  27   3      152.80      250.46     15.56 o 
   1  27   3     2402.79     2471.10     58.07 o 
   2  27   3     1360.53     1424.57     43.75 o 
   3  27   3      833.27      835.62     34.61 o 
   4  27   3      375.15      427.26     31.22 o 
   5  27   3      165.93      188.77     24.52 o 
   6  27   3      538.08      517.77     43.63 o 
  -8  28   3        2.62      -24.62     17.01 o 
  -7  28   3      402.43      419.42     31.98 o 
  -6  28   3       76.82       58.73     18.37 o 
  -5  28   3     1740.44     1602.22     46.54 o 
  -4  28   3        9.67       28.70     15.01 o 
  -3  28   3     5599.88     5505.14     73.84 o 
  -2  28   3     1870.33     1768.76     35.30 o 
  -1  28   3     1892.66     2016.94     40.93 o 
   0  28   3      849.91      859.44     29.75 o 
   1  28   3     2158.78     2246.44     54.99 o 
   2  28   3     1540.99     1472.06     44.90 o 
   3  28   3      931.26      854.25     38.24 o 
   4  28   3      119.58      123.64     21.44 o 
   5  28   3       13.50       31.18     18.24 o 
   6  28   3        5.19       47.32     22.85 o 
  -8  29   3        3.76       -6.59     17.76 o 
  -7  29   3      102.98      115.16     21.56 o 
  -6  29   3      267.89      271.70     26.42 o 
  -5  29   3       18.37       25.76     15.06 o 
  -4  29   3        6.34       17.78     13.81 o 
  -3  29   3      188.11      225.65     18.15 o 
  -2  29   3      284.85      400.46     19.75 o 
  -1  29   3     1718.08     1793.28     38.92 o 
   0  29   3     1932.78     1986.72     49.34 o 
   1  29   3     1257.40     1354.86     42.24 o 
   2  29   3      882.22      896.05     35.42 o 
   3  29   3      692.65      625.17     33.29 o 
   4  29   3      193.28      195.53     24.43 o 
   5  29   3     1297.52     1298.25     47.19 o 
   6  29   3      356.46      319.21     67.07 o 
  -7  30   3        6.95      -13.63     16.13 o 
  -6  30   3      261.17      257.76     26.17 o 
  -5  30   3        7.21       11.57     14.74 o 
  -4  30   3     1621.31     1582.95     60.62 o 
  -3  30   3        0.10       -4.98     19.17 o 
  -2  30   3     3444.07     3232.90     59.87 o 
  -1  30   3     1150.16     1240.81     42.98 o 
   0  30   3     3978.41     3879.67     66.69 o 
   1  30   3     1207.67     1182.57     39.98 o 
   2  30   3      567.97      595.41     36.28 o 
   3  30   3       90.63      109.77     21.93 o 
   4  30   3      521.39      535.99     46.37 o 
   5  30   3        1.87       42.93     19.49 o 
  -7  31   3       91.78       74.26     22.42 o 
  -6  31   3       19.39       13.12     16.69 o 
  -5  31   3       40.67       36.95     16.58 o 
  -4  31   3        9.62       -0.12     13.65 o 
  -3  31   3      105.29      115.67     19.18 o 
  -2  31   3      358.03      401.19     20.39 o 
  -1  31   3      964.64     1073.25     41.84 o 
   0  31   3        5.33       44.80     13.44 o 
   1  31   3        3.79       18.22     11.70 o 
   2  31   3     1085.66     1017.57     39.30 o 
   3  31   3      461.58      486.64     33.36 o 
   4  31   3      890.45      902.13     40.71 o 
   5  31   3      110.49      168.71     46.43 o 
  -7  32   3      247.83      231.46     27.46 o 
  -6  32   3       70.23       69.36     20.24 o 
  -5  32   3      453.46      536.63     33.25 o 
  -4  32   3       77.79      107.73     18.58 o 
  -3  32   3     1544.33     1592.14     46.71 o 
  -2  32   3      227.68      262.31     17.84 o 
  -1  32   3     2586.11     2505.70     48.94 o 
   0  32   3      307.03      305.81     22.27 o 
   1  32   3      946.02      921.27     36.64 o 
   2  32   3      255.73      230.65     24.72 o 
   3  32   3      490.56      467.65     35.22 o 
   4  32   3       20.11       31.02     19.12 o 
   5  32   3        4.05       25.78     19.78 o 
  -7  33   3       32.78       10.73     18.47 o 
  -6  33   3      173.44      167.06     23.95 o 
  -5  33   3       83.37      100.20     19.77 o 
  -4  33   3      225.64      248.55     24.54 o 
  -3  33   3       28.74       58.83     17.97 o 
  -2  33   3       25.82       25.78     11.81 o 
  -1  33   3      101.77      120.74     18.04 o 
   0  33   3       24.35       38.99     14.12 o 
   1  33   3     1358.68     1395.32     44.34 o 
   2  33   3      204.49      202.88     24.11 o 
   3  33   3      518.86      567.53     53.67 o 
   4  33   3      182.67      197.74     25.95 o 
   5  33   3      723.44      729.00     41.27 o 
  -6  34   3      411.67      398.30     31.83 o 
  -5  34   3      276.85      266.33     26.91 o 
  -4  34   3     1570.17     1495.32     60.99 o 
  -3  34   3      142.38      151.18     22.09 o 
  -2  34   3     1237.79     1259.64     31.48 o 
  -1  34   3        0.92       -3.88     13.67 o 
   0  34   3      456.36      563.02     28.79 o 
   1  34   3      317.77      301.78     33.84 o 
   2  34   3      367.86      425.38     31.73 o 
   3  34   3       28.58       61.82     18.90 o 
   4  34   3      317.66      323.25     30.94 o 
  -6  35   3        6.31       35.85     19.47 o 
  -5  35   3       17.93       20.00     17.03 o 
  -4  35   3      150.66      166.23     21.94 o 
  -3  35   3      190.34      199.58     23.25 o 
  -2  35   3      235.66      294.16     22.49 o 
  -1  35   3      181.99      232.18     25.25 o 
   0  35   3      808.03      820.43     30.07 o 
   1  35   3       93.88      134.67     20.78 o 
   2  35   3      982.51      930.56     48.19 o 
   3  35   3      533.29      563.17     37.43 o 
   4  35   3      527.50      617.87     39.68 o 
  -6  36   3      276.31      246.24     28.74 o 
  -5  36   3      582.68      613.45     38.07 o 
  -4  36   3        1.96       21.42     20.09 o 
  -3  36   3      994.23      910.35     36.71 o 
  -2  36   3      323.40      360.74     24.69 o 
  -1  36   3      231.86      263.55     21.63 o 
   0  36   3       12.30       30.56     13.97 o 
   1  36   3      217.09      271.50     26.11 o 
   2  36   3       20.29       27.70     17.22 o 
   3  36   3       21.71       -6.05     25.25 o 
   4  36   3      163.25      171.50     26.07 o 
  -5  37   3        0.85       -5.77     17.80 o 
  -4  37   3        4.14       -9.64     15.95 o 
  -3  37   3      133.84      132.22     22.12 o 
  -2  37   3        6.97       34.82     17.78 o 
  -1  37   3      192.53      198.30     20.08 o 
   0  37   3      115.91      117.92     19.71 o 
   1  37   3      725.74      833.90     36.65 o 
   2  37   3       67.20       59.82     20.35 o 
   3  37   3      336.55      305.60     30.09 o 
  -5  38   3      163.46      141.46     25.11 o 
  -4  38   3     1025.02     1057.74     76.12 o 
  -3  38   3       21.43       29.29     17.52 o 
  -2  38   3      894.43      941.82     39.76 o 
  -1  38   3        5.59       -3.29     14.02 o 
   0  38   3      576.00      585.07     32.98 o 
   1  38   3       25.45       22.43     17.20 o 
   2  38   3       95.30       94.44     21.43 o 
   3  38   3       10.02        5.61     19.03 o 
  -4  39   3        1.61       -7.28     18.04 o 
  -3  39   3       76.83       50.77     18.98 o 
  -2  39   3       64.39      107.55     22.58 o 
  -1  39   3      721.98      772.75    109.88 o 
   0  39   3      200.37      210.90     23.78 o 
   1  39   3       70.93       90.76     20.27 o 
   2  39   3      386.90      403.52     33.08 o 
  -4  40   3        4.04       19.88     20.03 o 
  -3  40   3      837.08      824.04     40.05 o 
  -2  40   3      187.95      199.65     26.44 o 
  -1  40   3      611.29      659.34     36.24 o 
   0  40   3        1.54       33.63     17.50 o 
   1  40   3      395.42      499.68     85.72 o 
   2  40   3      233.06      257.19     28.94 o 
  -3  41   3       78.63       74.24     46.72 o 
  -2  41   3      161.94      202.41     70.87 o 
  -1  41   3       37.42       41.31     20.80 o 
   0  41   3      422.74      453.17     32.41 o 
   1  41   3      553.93      675.11     70.08 o 
  -1  42   3      188.36      218.85     52.55 o 
 -10   0   4        3.14       -1.72     25.87 o 
  -8   0   4        3.36       -2.06     19.68 o 
  -6   0   4       53.86       57.85     10.41 o 
  -4   0   4     6920.99     7514.30    108.42 o 
  -2   0   4     1153.06     1080.20     24.08 o 
   0   0   4    25857.22    25895.71    338.68 o 
   2   0   4     9576.04     8679.70    387.43 o 
   4   0   4     3411.00     3306.51     60.19 o 
   6   0   4     1428.63     1635.15     83.32 o 
   8   0   4       15.02      -15.88     27.04 o 
 -10   1   4      631.42      591.57     34.91 o 
  -9   1   4       33.43       23.81     12.41 o 
  -8   1   4     1169.53     1099.69     30.93 o 
  -7   1   4     1605.36     1628.90     27.81 o 
  -6   1   4        3.22       -0.24      5.44 o 
  -5   1   4     1292.30     1347.29     21.72 o 
  -4   1   4     2778.58     2732.28     33.52 o 
  -3   1   4    10788.48    11177.02    108.11 o 
  -2   1   4      664.85      670.31     12.23 o 
  -1   1   4     4857.02     4912.85     51.49 o 
   0   1   4       48.66       57.83      6.27 o 
   1   1   4       32.58       82.07      6.63 o 
   2   1   4     1092.81     1134.54     26.38 o 
   3   1   4     1272.97     1404.36     26.46 o 
   4   1   4      957.43      961.33     20.06 o 
   5   1   4        6.74       -1.55      9.50 o 
   6   1   4      805.34      766.93     41.02 o 
   7   1   4      366.30      413.49     51.02 o 
   8   1   4       97.20       72.38     24.59 o 
 -10   2   4        0.41       49.58     16.85 o 
  -9   2   4       35.86       13.45     11.74 o 
  -8   2   4       10.25        8.59     11.14 o 
  -7   2   4     1939.47     1828.41     29.69 o 
  -6   2   4      128.91      114.29      8.66 o 
  -5   2   4       48.86       67.36      6.85 o 
  -4   2   4       19.49       12.54      4.77 o 
  -3   2   4     2648.57     2564.65     34.17 o 
  -2   2   4      268.17      236.96     11.07 o 
  -1   2   4    40925.98    41433.92    377.93 o 
   0   2   4       79.68       95.90      6.73 o 
   1   2   4    23883.66    24418.85    249.57 o 
   2   2   4      491.80      499.01     24.65 o 
   3   2   4    17451.71    17021.26    179.04 o 
   4   2   4        7.46       20.47      8.03 o 
   5   2   4     1151.20     1104.32     29.87 o 
   6   2   4        8.82       46.99     20.54 o 
   7   2   4      619.02      647.62     45.82 o 
   8   2   4       13.18       24.41     22.14 o 
 -10   3   4      526.77      492.47     32.64 o 
  -9   3   4      282.98      287.12     20.68 o 
  -8   3   4      404.52      418.05     22.72 o 
  -7   3   4     4145.39     4009.25     50.27 o 
  -6   3   4        6.03        3.75      5.75 o 
  -5   3   4     2449.05     2442.36     32.25 o 
  -4   3   4      905.18      827.80     18.02 o 
  -3   3   4       32.92       45.96      5.50 o 
  -2   3   4     1736.72     1719.97     22.50 o 
  -1   3   4     1485.22     1380.08     23.85 o 
   0   3   4     2934.69     2995.80     34.91 o 
   1   3   4      138.14      198.32     15.08 o 
   2   3   4       53.84       47.30      6.96 o 
   3   3   4     4301.06     4305.49     54.61 o 
   4   3   4      155.65      182.43     11.01 o 
   5   3   4       93.04      110.79     17.31 o 
   6   3   4      604.99      644.45     31.43 o 
   7   3   4      490.09      506.69     57.67 o 
   8   3   4       93.95      121.85     31.81 o 
 -10   4   4        8.15       41.65     17.68 o 
  -9   4   4       84.35       95.34     14.86 o 
  -8   4   4      292.98      329.99     18.51 o 
  -7   4   4       31.47      119.27     12.01 o 
  -6   4   4     1058.37     1061.82     20.27 o 
  -5   4   4      635.23      657.38     15.01 o 
  -4   4   4     7460.55     7511.92     93.87 o 
  -3   4   4     2928.88     2761.83     35.86 o 
  -2   4   4    17469.07    17823.04    166.94 o 
  -1   4   4      455.04      529.46     23.38 o 
   0   4   4    62111.35    60041.32    552.91 o 
   1   4   4     4729.89     4780.76     51.78 o 
   2   4   4     7494.90     7472.69     77.20 o 
   3   4   4      321.70      410.23     13.94 o 
   4   4   4     3508.06     3483.41     46.68 o 
   5   4   4       27.33        9.23     11.30 o 
   6   4   4     1546.43     1525.31     56.46 o 
   7   4   4       50.81       79.26     23.04 o 
   8   4   4       11.15       10.64     20.61 o 
 -10   5   4      798.93      711.90     36.01 o 
  -9   5   4      266.47      298.77     24.95 o 
  -8   5   4     3520.83     3474.81     52.90 o 
  -7   5   4     2797.77     2807.18     47.62 o 
  -6   5   4     1523.78     1517.01     24.93 o 
  -5   5   4     1758.15     1920.30     28.80 o 
  -4   5   4    10482.39    10414.53    113.46 o 
  -3   5   4     6130.88     5985.26     62.00 o 
  -2   5   4      895.53      893.83     14.75 o 
  -1   5   4     1942.64     2177.92     27.09 o 
   0   5   4     1835.52     2013.34     30.99 o 
   1   5   4     3503.55     3702.55     42.06 o 
   2   5   4     5856.99     6017.59     64.23 o 
   3   5   4     1074.00     1146.25     21.08 o 
   4   5   4     1626.71     1584.44     27.90 o 
   5   5   4      115.23      122.66     15.31 o 
   6   5   4      849.38      863.85     42.11 o 
   7   5   4      174.04      243.23     31.79 o 
   8   5   4       64.33       61.84     24.89 o 
 -10   6   4        5.03       99.24     25.70 o 
  -9   6   4       39.15       29.94     14.63 o 
  -8   6   4       21.30      109.46     13.24 o 
  -7   6   4     1229.83     1237.43     27.66 o 
  -6   6   4      309.70      338.24     13.18 o 
  -5   6   4     2290.78     2401.68     32.12 o 
  -4   6   4     4816.81     5102.98     55.55 o 
  -3   6   4     6841.32     6545.35     70.97 o 
  -2   6   4     3006.08     3198.99     42.96 o 
  -1   6   4    57341.34    55790.06    509.64 o 
   0   6   4     5180.97     5562.28     64.39 o 
   1   6   4     8401.12     8286.55     91.31 o 
   2   6   4     4811.84     5041.73     55.47 o 
   3   6   4    14611.49    14054.64    137.54 o 
   4   6   4      145.21      195.42     15.39 o 
   5   6   4      798.84      747.75     26.30 o 
   6   6   4       81.38      174.93     36.48 o 
   7   6   4      318.00      456.61     39.87 o 
   8   6   4       19.33        7.64     22.07 o 
 -10   7   4      684.94      739.40     37.96 o 
  -9   7   4      245.43      260.66     23.90 o 
  -8   7   4     1386.06     1391.47     31.01 o 
  -7   7   4     6252.98     6247.56     78.76 o 
  -6   7   4     1835.65     1849.95     28.32 o 
  -5   7   4     4258.47     4260.30     49.30 o 
  -4   7   4     4906.45     5019.99     54.90 o 
  -3   7   4      414.79      489.15     11.50 o 
  -2   7   4       21.09       17.47      3.89 o 
  -1   7   4      753.88      754.70     13.70 o 
   0   7   4      360.52      397.09     19.41 o 
   1   7   4     1179.82     1173.65     20.85 o 
   2   7   4    18313.32    18240.17    173.66 o 
   3   7   4     2232.83     2186.00     44.15 o 
   4   7   4     1492.77     1419.41     33.01 o 
   5   7   4      314.25      326.11     20.51 o 
   6   7   4      974.55      894.26     35.13 o 
   7   7   4      690.05      600.24     44.65 o 
   8   7   4      158.46      175.64     32.77 o 
 -10   8   4      138.15      134.46     22.53 o 
  -9   8   4      206.59      220.57     22.33 o 
  -8   8   4      502.22      543.30     22.05 o 
  -7   8   4       36.24      175.54     13.93 o 
  -6   8   4      265.72      289.38     12.59 o 
  -5   8   4       31.13       34.70      7.26 o 
  -4   8   4     4666.29     4377.11     49.24 o 
  -3   8   4     2385.17     2497.28     30.97 o 
  -2   8   4     5090.95     4852.99     51.53 o 
  -1   8   4      776.31      953.54     22.31 o 
   0   8   4    28248.91    27532.79    254.75 o 
   1   8   4      112.74      188.78      9.53 o 
   2   8   4     9484.28     9222.60     93.28 o 
   3   8   4      758.12      810.72     17.52 o 
   4   8   4      791.60      767.44     25.08 o 
   5   8   4      128.91      126.50     20.67 o 
   6   8   4      382.64      456.36     29.25 o 
   7   8   4        8.67       39.97     16.23 o 
   8   8   4        0.19        2.00     21.88 o 
 -10   9   4      492.34      469.42     33.52 o 
  -9   9   4      435.23      435.71     29.30 o 
  -8   9   4     1699.84     1672.55     34.53 o 
  -7   9   4     5571.33     5295.40     69.60 o 
  -6   9   4     1046.38     1094.54     20.98 o 
  -5   9   4     1275.12     1264.38     24.12 o 
  -4   9   4     4410.08     4416.18     49.72 o 
  -3   9   4    17284.80    17260.44    163.60 o 
  -2   9   4     2116.00     2087.45     26.18 o 
  -1   9   4      482.67      549.46     10.90 o 
   0   9   4     1154.63     1312.35     19.76 o 
   1   9   4     1116.09     1199.51     39.90 o 
   2   9   4      208.09      243.08     11.60 o 
   3   9   4     3028.84     2929.33     37.56 o 
   4   9   4      488.27      457.25     21.40 o 
   5   9   4     1755.36     1625.17     38.68 o 
   6   9   4     1417.30     1337.53     42.01 o 
   7   9   4      220.52      231.83     24.33 o 
   8   9   4      146.21      147.32     29.60 o 
 -10  10   4       42.16      109.49     21.34 o 
  -9  10   4      147.51      148.13     20.34 o 
  -8  10   4      583.82      543.74     26.65 o 
  -7  10   4       59.89       91.67     12.11 o 
  -6  10   4        5.67       17.84      6.84 o 
  -5  10   4     2445.24     2406.33     32.56 o 
  -4  10   4      308.11      340.18     11.74 o 
  -3  10   4     4556.81     4496.58     49.57 o 
  -2  10   4     3490.60     3611.92     40.48 o 
  -1  10   4    24779.01    23992.63    246.65 o 
   0  10   4      565.11      607.18     12.81 o 
   1  10   4     4373.68     4225.25     52.04 o 
   2  10   4      580.03      633.70     28.54 o 
   3  10   4     6581.62     6226.96     76.03 o 
   4  10   4      144.92      146.23     14.66 o 
   5  10   4      577.63      643.82     26.38 o 
   6  10   4      306.41      319.96     36.45 o 
   7  10   4      387.68      422.80     30.64 o 
 -10  11   4      569.71      621.15     37.70 o 
  -9  11   4      352.98      290.79     25.55 o 
  -8  11   4      621.29      615.74     25.71 o 
  -7  11   4     2105.94     2071.70     37.25 o 
  -6  11   4     1411.57     1366.71     23.95 o 
  -5  11   4     3644.65     3589.26     43.74 o 
  -4  11   4     5041.94     5213.13     57.30 o 
  -3  11   4      109.56      136.38      8.75 o 
  -2  11   4     1349.78     1364.44     23.98 o 
  -1  11   4      746.68      718.16     20.46 o 
   0  11   4     4662.60     4770.22     56.51 o 
   1  11   4      910.84      932.99     23.04 o 
   2  11   4     7023.52     6700.05     70.76 o 
   3  11   4      978.48     1049.39     31.19 o 
   4  11   4      222.69      299.62     19.48 o 
   5  11   4      126.29      163.22     17.33 o 
   6  11   4     1185.48     1085.63     81.59 o 
   7  11   4      600.56      621.96     38.32 o 
 -10  12   4       75.70      111.54     21.38 o 
  -9  12   4       63.39      112.19     22.24 o 
  -8  12   4      602.64      537.68     27.08 o 
  -7  12   4       20.58       55.78     11.24 o 
  -6  12   4     3243.36     3126.75     52.06 o 
  -5  12   4     2154.52     2070.99     31.33 o 
  -4  12   4    10471.06    10257.65    102.77 o 
  -3  12   4      802.11      959.68     16.87 o 
  -2  12   4    11590.34    11860.79    128.72 o 
  -1  12   4     3633.27     3616.81    102.62 o 
   0  12   4    22923.24    23173.74    216.78 o 
   1  12   4     2170.47     2189.72     55.70 o 
   2  12   4     5941.00     6040.33     64.94 o 
   3  12   4      133.79      129.59     10.94 o 
   4  12   4     3660.52     3436.87     60.34 o 
   5  12   4      194.99      228.72     19.26 o 
   6  12   4     1081.46     1201.08     37.32 o 
   7  12   4       38.51       41.88     21.87 o 
 -10  13   4      278.65      235.09     26.55 o 
  -9  13   4      474.14      477.71     26.76 o 
  -8  13   4      935.38      919.12     30.76 o 
  -7  13   4     1502.75     1507.31     31.09 o 
  -6  13   4     2606.62     2539.86     45.60 o 
  -5  13   4       24.62       30.21      7.05 o 
  -4  13   4     3530.22     3518.66     42.50 o 
  -3  13   4    11360.84    11076.52    109.47 o 
  -2  13   4       22.66       60.21      7.58 o 
  -1  13   4        4.97       19.30      6.64 o 
   0  13   4       27.02       47.80      5.62 o 
   1  13   4       61.04       83.17      7.69 o 
   2  13   4      679.31      597.85     14.07 o 
   3  13   4     1105.30     1065.40     25.61 o 
   4  13   4       51.00       89.22     13.73 o 
   5  13   4      958.53      956.64     31.06 o 
   6  13   4      527.25      570.79     29.79 o 
   7  13   4       14.44       40.69     18.14 o 
 -10  14   4       88.49       94.38     21.55 o 
  -9  14   4       16.25        5.68     13.42 o 
  -8  14   4      282.68      278.62     20.96 o 
  -7  14   4      300.63      307.33     20.34 o 
  -6  14   4        5.86       25.36      8.65 o 
  -5  14   4     3237.96     3186.52     40.66 o 
  -4  14   4      356.84      378.75     17.92 o 
  -3  14   4     4858.30     4964.92     54.85 o 
  -2  14   4        2.47        6.19      6.07 o 
  -1  14   4    12008.20    12318.49    175.45 o 
   0  14   4      595.70      666.81     17.26 o 
   1  14   4     3369.93     3583.91     42.19 o 
   2  14   4        0.21       11.63      9.17 o 
   3  14   4     6866.84     6691.64     93.42 o 
   4  14   4      514.78      540.88     24.79 o 
   5  14   4     1857.19     1888.90     43.54 o 
   6  14   4      168.92      174.00     19.70 o 
   7  14   4      469.46      519.03     35.30 o 
 -10  15   4      173.74      190.03     25.19 o 
  -9  15   4      168.13      142.47     18.46 o 
  -8  15   4       76.25       51.42     14.30 o 
  -7  15   4     1402.69     1361.24     34.38 o 
  -6  15   4     1608.55     1546.32     29.67 o 
  -5  15   4     1903.62     1928.45     29.15 o 
  -4  15   4      984.44     1013.97     19.18 o 
  -3  15   4      255.47      266.50      9.99 o 
  -2  15   4      247.24      318.40     13.99 o 
  -1  15   4     1554.57     1638.27     32.35 o 
   0  15   4     1190.87     1124.66     34.29 o 
   1  15   4      625.02      559.93     13.42 o 
   2  15   4     2678.61     2607.83     39.50 o 
   3  15   4      329.96      360.11     19.97 o 
   4  15   4      222.68      334.72     21.00 o 
   5  15   4       99.89      146.78     17.72 o 
   6  15   4      382.13      401.97     25.89 o 
   7  15   4      691.31      686.06     38.96 o 
 -10  16   4       50.88       45.35     19.73 o 
  -9  16   4        6.90       -1.53     12.85 o 
  -8  16   4      357.60      351.38     23.28 o 
  -7  16   4      108.06      132.04     19.35 o 
  -6  16   4      606.51      541.45     19.85 o 
  -5  16   4        1.61        5.58      6.65 o 
  -4  16   4     5330.41     5254.40     59.01 o 
  -3  16   4      860.86      786.20     15.71 o 
  -2  16   4     7975.90     8422.51     97.86 o 
  -1  16   4       13.23       11.16      6.71 o 
   0  16   4     5692.07     5625.85     60.54 o 
   1  16   4       49.92       48.29      6.53 o 
   2  16   4     4483.75     4573.27     59.84 o 
   3  16   4      409.75      430.79     21.31 o 
   4  16   4     6347.40     6061.96    100.36 o 
   5  16   4      359.24      328.62     22.89 o 
   6  16   4      993.24     1039.69     34.76 o 
   7  16   4       16.72       70.02     19.10 o 
 -10  17   4      417.71      410.20     32.75 o 
  -9  17   4      233.83      246.15     22.00 o 
  -8  17   4      797.26      777.87     28.86 o 
  -7  17   4      967.66      955.42     35.32 o 
  -6  17   4     2009.80     1935.79     41.20 o 
  -5  17   4      111.50      131.94     15.35 o 
  -4  17   4      754.00      712.75     23.69 o 
  -3  17   4     6551.24     6429.85     68.83 o 
  -2  17   4       87.72      128.83     15.19 o 
  -1  17   4     1095.57     1182.25     66.45 o 
   0  17   4        4.31       26.42     13.43 o 
   1  17   4     2146.06     2043.27     28.64 o 
   2  17   4      100.29      130.08     10.97 o 
   3  17   4       28.63       81.49     13.19 o 
   4  17   4     1076.19     1138.71     49.07 o 
   5  17   4      148.72      182.86     19.04 o 
   6  17   4      790.56      825.16     32.24 o 
   7  17   4       66.41       87.38     20.37 o 
  -9  18   4       11.12       39.63     15.04 o 
  -8  18   4      169.26      152.12     17.78 o 
  -7  18   4       66.31       79.31     14.32 o 
  -6  18   4      292.63      365.33     18.32 o 
  -5  18   4     1695.91     1747.47     32.03 o 
  -4  18   4     1113.29     1065.65     20.38 o 
  -3  18   4     3564.77     3602.32     53.24 o 
  -2  18   4      940.19      872.26     21.17 o 
  -1  18   4     8326.73     7956.36    119.06 o 
   0  18   4      492.44      500.76     19.80 o 
   1  18   4     4845.18     4742.69     53.94 o 
   2  18   4      246.70      265.73     14.19 o 
   3  18   4     4643.14     4548.94     71.30 o 
   4  18   4       79.92       92.87     15.21 o 
   5  18   4     1935.11     1808.48     67.65 o 
   6  18   4       43.00       78.93     17.66 o 
   7  18   4      377.47      465.06     34.07 o 
  -9  19   4      459.24      450.59     33.63 o 
  -8  19   4      156.29      197.77     29.89 o 
  -7  19   4     2197.81     2082.02     44.93 o 
  -6  19   4     2090.66     2104.21     43.00 o 
  -5  19   4     5116.88     4910.11     57.99 o 
  -4  19   4      193.58      218.10     14.00 o 
  -3  19   4      453.74      462.82     16.56 o 
  -2  19   4       35.61       58.55      9.21 o 
  -1  19   4      777.09      817.25     20.56 o 
   0  19   4     2610.72     2469.93     38.16 o 
   1  19   4       34.40       35.22     10.36 o 
   2  19   4      235.19      249.16     14.13 o 
   3  19   4      155.55      203.40     17.04 o 
   4  19   4       11.21       29.13     12.98 o 
   5  19   4      597.76      635.37     43.14 o 
   6  19   4      558.16      583.20     40.66 o 
   7  19   4      373.54      388.81     32.28 o 
  -9  20   4       11.27       57.13     20.78 o 
  -8  20   4      204.44      182.47     23.18 o 
  -7  20   4       63.85      114.32     19.22 o 
  -6  20   4      711.28      811.67     32.80 o 
  -5  20   4     1469.58     1471.36     29.94 o 
  -4  20   4     4447.53     4393.83     59.66 o 
  -3  20   4     3205.85     2980.02     44.82 o 
  -2  20   4     6485.51     6422.22     79.19 o 
  -1  20   4     4344.90     4277.57     57.31 o 
   0  20   4     5592.63     5485.48     69.33 o 
   1  20   4     1850.20     1724.30     36.56 o 
   2  20   4     1829.59     1815.00     38.29 o 
   3  20   4     1313.67     1257.58     38.74 o 
   4  20   4     1754.00     1642.61     51.65 o 
   5  20   4      108.59      115.64     17.53 o 
   6  20   4      213.46      262.87     28.12 o 
   7  20   4       28.93       37.77     22.67 o 
  -9  21   4      197.69      248.76     35.16 o 
  -8  21   4      638.59      668.92     37.91 o 
  -7  21   4     1739.31     1675.81     57.02 o 
  -6  21   4     1302.42     1274.45     50.20 o 
  -5  21   4      615.23      738.97     32.57 o 
  -4  21   4     1040.59     1061.88     32.15 o 
  -3  21   4     3370.76     3246.62     48.19 o 
  -2  21   4      203.48      210.57     13.58 o 
  -1  21   4      793.83      782.63     21.01 o 
   0  21   4        2.92        5.39      9.38 o 
   1  21   4      137.61      120.34     18.87 o 
   2  21   4      490.75      495.79     22.47 o 
   3  21   4       37.42       80.52     16.79 o 
   4  21   4      193.19      192.12     22.33 o 
   5  21   4      731.05      757.12     48.01 o 
   6  21   4      512.87      561.64     46.39 o 
  -9  22   4       47.79       61.56     22.00 o 
  -8  22   4      191.10      189.36     24.63 o 
  -7  22   4        4.53       49.37     17.43 o 
  -6  22   4        4.41       52.33     16.88 o 
  -5  22   4     3765.17     3587.24     59.90 o 
  -4  22   4       17.73       29.37     10.19 o 
  -3  22   4     1486.45     1516.09     30.66 o 
  -2  22   4      857.22      817.73     21.80 o 
  -1  22   4     4733.20     4680.09     62.60 o 
   0  22   4      149.82      131.42     11.82 o 
   1  22   4     1021.60     1002.54     28.42 o 
   2  22   4      192.91      205.40     16.97 o 
   3  22   4     2005.24     1903.65     50.66 o 
   4  22   4        4.30       14.64     15.31 o 
   5  22   4      198.58      262.48     38.16 o 
   6  22   4       41.80       72.27     31.27 o 
  -9  23   4      552.63      553.21     37.90 o 
  -8  23   4      464.15      506.42     34.34 o 
  -7  23   4     1626.62     1486.97     47.60 o 
  -6  23   4     1149.07     1225.44     43.31 o 
  -5  23   4     2611.55     2479.13     57.57 o 
  -4  23   4     1722.78     1738.07     33.91 o 
  -3  23   4      796.54      763.42     25.26 o 
  -2  23   4       24.99       40.05     10.10 o 
  -1  23   4       58.53       62.69     10.44 o 
   0  23   4      783.15      750.27     20.99 o 
   1  23   4        6.78        9.22     10.25 o 
   2  23   4     1688.35     1684.79     38.00 o 
   3  23   4      209.04      169.13     20.74 o 
   4  23   4        3.37       21.68     20.59 o 
   5  23   4      947.18      937.90     41.09 o 
   6  23   4      589.10      590.79     53.61 o 
  -9  24   4        3.59       27.53     20.12 o 
  -8  24   4      206.96      174.43     24.32 o 
  -7  24   4       58.67      145.93     28.80 o 
  -6  24   4      469.20      461.16     30.69 o 
  -5  24   4      942.40     1002.73     36.69 o 
  -4  24   4     6238.85     5991.02     78.13 o 
  -3  24   4      225.78      261.84     16.31 o 
  -2  24   4     6981.36     6738.93     84.59 o 
  -1  24   4      118.94      148.14     27.23 o 
   0  24   4     3156.35     3151.82     57.98 o 
   1  24   4       26.56       31.63     17.39 o 
   2  24   4     1585.58     1500.03     44.20 o 
   3  24   4      151.01      145.17     20.52 o 
   4  24   4     1301.40     1236.31     43.42 o 
   5  24   4       14.91       91.28     31.05 o 
   6  24   4      147.10      223.78     45.09 o 
  -8  25   4      504.00      441.89     39.07 o 
  -7  25   4     1917.01     1846.00     54.11 o 
  -6  25   4     3721.79     3247.67     71.53 o 
  -5  25   4      580.85      600.29     31.64 o 
  -4  25   4     1791.08     1800.76     35.69 o 
  -3  25   4     2588.02     2597.68     52.36 o 
  -2  25   4      474.10      583.55     24.64 o 
  -1  25   4      287.56      345.52     21.42 o 
   0  25   4      321.13      325.63     20.35 o 
   1  25   4        1.45       16.79     11.27 o 
   2  25   4      271.62      338.30     37.10 o 
   3  25   4        9.50       44.07     15.57 o 
   4  25   4      843.42      859.18     38.76 o 
   5  25   4      574.96      643.67     40.02 o 
   6  25   4      497.47      486.53     44.08 o 
  -8  26   4       36.38       47.92     20.07 o 
  -7  26   4      261.02      255.11     25.96 o 
  -6  26   4        0.02       64.41     23.63 o 
  -5  26   4     3622.95     3510.73     73.22 o 
  -4  26   4     1234.09     1256.15     29.68 o 
  -3  26   4     5271.55     5275.02     71.90 o 
  -2  26   4       34.04       36.13     11.24 o 
  -1  26   4     9195.38     8801.34    110.26 o 
   0  26   4       56.82       47.06     12.89 o 
   1  26   4     3499.33     3092.19    147.38 o 
   2  26   4       16.48       55.22     20.15 o 
   3  26   4     2996.03     2550.07     74.66 o 
   4  26   4       88.36      128.72     22.20 o 
   5  26   4      812.98      834.68     40.53 o 
   6  26   4        6.97       30.25     20.14 o 
  -8  27   4      174.06      188.79     26.12 o 
  -7  27   4      310.21      253.27     30.91 o 
  -6  27   4      540.86      574.54     34.14 o 
  -5  27   4     1756.36     1663.98     47.90 o 
  -4  27   4      321.81      337.51     18.90 o 
  -3  27   4     2056.16     2019.42     38.57 o 
  -2  27   4      235.67      286.56     17.40 o 
  -1  27   4     1130.37     1184.58     28.11 o 
   0  27   4       70.40       64.76     20.75 o 
   1  27   4      402.41      348.55     27.23 o 
   2  27   4     1064.56     1022.58     45.10 o 
   3  27   4      186.44      161.09     31.37 o 
   4  27   4      104.14      157.54     22.75 o 
   5  27   4      353.31      394.54     39.32 o 
  -8  28   4      113.96      131.63     24.08 o 
  -7  28   4       32.71       29.26     17.88 o 
  -6  28   4      233.69      250.63     25.61 o 
  -5  28   4        0.76       30.23     16.10 o 
  -4  28   4     2350.96     2193.02     47.04 o 
  -3  28   4      101.38      134.76     14.07 o 
  -2  28   4     2632.85     2585.18     44.46 o 
  -1  28   4        2.93        5.04      9.76 o 
   0  28   4     1389.13     1337.06     35.89 o 
   1  28   4      496.96      467.39     39.90 o 
   2  28   4     1193.81     1159.57     48.28 o 
   3  28   4        9.84       24.76     18.03 o 
   4  28   4     1779.94     1716.74     53.46 o 
   5  28   4      193.26      200.29     26.83 o 
  -8  29   4       18.97       -0.41     17.99 o 
  -7  29   4      656.24      598.85     37.16 o 
  -6  29   4      565.97      510.23     32.90 o 
  -5  29   4      212.70      208.14     24.41 o 
  -4  29   4      144.59      176.13     18.53 o 
  -3  29   4      745.53      719.41     23.80 o 
  -2  29   4      386.17      394.90     22.77 o 
  -1  29   4       22.17       28.03     10.85 o 
   0  29   4      186.14      186.96     18.49 o 
   1  29   4       52.58        5.33     12.19 o 
   2  29   4       16.21       58.51     19.16 o 
   3  29   4        4.82       19.64     17.38 o 
   4  29   4      195.95      224.13     26.59 o 
   5  29   4      124.09      173.18     28.90 o 
  -7  30   4       24.92       43.26     20.32 o 
  -6  30   4      242.81      230.26     24.85 o 
  -5  30   4      367.92      377.00     28.15 o 
  -4  30   4       72.34       95.53     18.03 o 
  -3  30   4      535.10      579.85     24.99 o 
  -2  30   4      151.48      183.74     23.39 o 
  -1  30   4      994.30     1017.09     54.53 o 
   0  30   4       44.83       26.19     21.23 o 
   1  30   4      814.34      855.41     48.51 o 
   2  30   4       72.63       91.01     22.07 o 
   3  30   4     1692.48     1665.86    141.53 o 
   4  30   4       19.85       40.29     18.69 o 
   5  30   4      583.95      621.35     40.75 o 
  -7  31   4       68.38       79.44     21.80 o 
  -6  31   4      330.97      336.60     28.93 o 
  -5  31   4      526.61      568.83     32.35 o 
  -4  31   4      213.56      252.29     23.30 o 
  -3  31   4      790.02      773.70     27.43 o 
  -2  31   4       10.19        0.95      9.78 o 
  -1  31   4      308.36      331.05     22.38 o 
   0  31   4      204.72      201.32     19.50 o 
   1  31   4       62.30       41.35     14.09 o 
   2  31   4        0.35        7.84     17.41 o 
   3  31   4      174.70      272.55     35.83 o 
   4  31   4        8.14       46.19     19.10 o 
  -7  32   4        7.02      -12.47     18.58 o 
  -6  32   4       58.41       65.35     19.67 o 
  -5  32   4       74.34       72.07     28.30 o 
  -4  32   4      559.41      573.53     33.28 o 
  -3  32   4      209.85      237.15     17.77 o 
  -2  32   4      493.92      585.97     23.69 o 
  -1  32   4       73.96       80.44     14.87 o 
   0  32   4     1197.62     1163.15     36.10 o 
   1  32   4      428.68      443.81     31.31 o 
   2  32   4      853.07      800.13     37.90 o 
   3  32   4       20.25       10.49     16.32 o 
   4  32   4      708.56      709.26     51.27 o 
  -7  33   4      290.83      257.04     28.54 o 
  -6  33   4      680.75      695.73     39.79 o 
  -5  33   4       53.33       48.45     17.49 o 
  -4  33   4      532.66      473.37     30.89 o 
  -3  33   4      259.92      286.02     24.90 o 
  -2  33   4      449.75      499.10     32.23 o 
  -1  33   4        1.44       14.74     12.72 o 
   0  33   4       26.78       41.42     14.47 o 
   1  33   4      312.58      368.01     28.71 o 
   2  33   4       60.92       73.76     19.37 o 
   3  33   4       23.39       69.48     19.37 o 
   4  33   4      348.60      368.09     32.46 o 
  -6  34   4      224.69      215.80     26.09 o 
  -5  34   4      270.67      282.02     27.66 o 
  -4  34   4        2.26        2.98     20.25 o 
  -3  34   4      761.16      759.49     30.83 o 
  -2  34   4      872.03      884.44     32.44 o 
  -1  34   4     1453.68     1460.86     39.78 o 
   0  34   4      344.80      368.34     25.11 o 
   1  34   4     1341.55     1376.64     46.53 o 
   2  34   4      169.90      194.51     25.17 o 
   3  34   4      832.93      830.15     40.34 o 
   4  34   4        4.61       10.35     17.26 o 
  -6  35   4       68.32       76.41     21.63 o 
  -5  35   4      641.33      617.37     36.96 o 
  -4  35   4       92.83      114.46     21.88 o 
  -3  35   4      306.53      378.92     30.48 o 
  -2  35   4       12.01       26.93     14.43 o 
  -1  35   4       87.67      127.98     18.32 o 
   0  35   4        0.29       29.95     14.52 o 
   1  35   4       17.00       54.84     17.88 o 
   2  35   4       32.99       45.45     18.26 o 
   3  35   4      160.94      171.66     25.30 o 
  -5  36   4        5.73        0.42     17.88 o 
  -4  36   4      429.08      435.63     33.55 o 
  -3  36   4       36.64       57.30     16.26 o 
  -2  36   4      823.44      839.52     32.29 o 
  -1  36   4      111.22      109.36     18.08 o 
   0  36   4     1700.20     1769.97     45.70 o 
   1  36   4       48.36       74.01     19.72 o 
   2  36   4      882.21      877.07     39.37 o 
   3  36   4       43.99       15.69     18.02 o 
  -5  37   4       69.75      112.39     22.81 o 
  -4  37   4      278.57      248.97     26.82 o 
  -3  37   4      163.01      228.62     31.05 o 
  -2  37   4      128.21      165.81     24.74 o 
  -1  37   4       14.49       40.83     15.68 o 
   0  37   4       26.86       89.15     17.82 o 
   1  37   4       40.60       36.14     18.58 o 
   2  37   4      331.07      385.41     52.48 o 
  -4  38   4       15.08       27.90     18.31 o 
  -3  38   4     1094.29     1148.93     69.65 o 
  -2  38   4      211.61      259.73     31.10 o 
  -1  38   4     1993.86     1926.32     48.68 o 
   0  38   4       29.16       42.42     16.31 o 
   1  38   4      653.34      714.85     39.42 o 
   2  38   4        1.14       18.86     19.96 o 
  -4  39   4       49.82       59.14     20.46 o 
  -3  39   4      275.81      244.90     53.06 o 
  -2  39   4        6.52       39.80     20.43 o 
  -1  39   4       96.50      151.87     21.08 o 
   0  39   4        1.10       50.24     18.91 o 
   1  39   4       47.39       60.18     21.22 o 
  -3  40   4        7.89       58.61     42.45 o 
  -2  40   4     1173.07     1117.07     45.80 o 
  -1  40   4        8.20       10.73     15.95 o 
   0  40   4     1402.69     1355.97     49.04 o 
  -2  41   4      145.52      166.39     26.70 o 
  -1  41   4        2.90      -19.00     19.53 o 
  -9   0   5       63.20       59.08     19.58 o 
  -7   0   5     1667.71     1712.94     41.12 o 
  -5   0   5        9.90      -10.92      8.09 o 
  -3   0   5       30.30       68.65     16.60 o 
  -1   0   5    15259.06    15587.62    210.80 o 
   1   0   5      517.19      490.59     18.73 o 
   3   0   5     3200.10     2811.62    225.03 o 
   5   0   5     1017.60     1053.21     64.65 o 
   7   0   5     1010.30      880.17     67.75 o 
 -10   1   5      115.93      115.27     16.86 o 
  -9   1   5       30.81       13.19     12.13 o 
  -8   1   5     1208.57     1232.41     28.82 o 
  -7   1   5     2004.88     1976.68     31.60 o 
  -6   1   5       47.41       57.30      7.57 o 
  -5   1   5     2072.77     2036.58     29.32 o 
  -4   1   5    14428.96    13867.13    134.71 o 
  -3   1   5     4354.80     3980.32     49.90 o 
  -2   1   5     1422.83     1518.76     22.00 o 
  -1   1   5    10981.45    10647.32    104.94 o 
   0   1   5     2077.60     2097.39     28.43 o 
   1   1   5       74.38       88.17      7.58 o 
   2   1   5     1597.01     1617.14     37.78 o 
   3   1   5     1263.99     1239.66     28.36 o 
   4   1   5      527.90      516.35     16.66 o 
   5   1   5        5.46        5.23     12.21 o 
   6   1   5      294.17      412.15     37.55 o 
   7   1   5       21.72       51.06     28.65 o 
 -10   2   5      471.13      507.27     32.73 o 
  -9   2   5       79.61       79.41     14.53 o 
  -8   2   5      258.35      303.65     20.98 o 
  -7   2   5        9.51       45.15      8.83 o 
  -6   2   5      717.27      805.67     19.60 o 
  -5   2   5      448.64      469.43     15.88 o 
  -4   2   5       22.10       35.27      6.83 o 
  -3   2   5        1.89        5.57      4.49 o 
  -2   2   5     1206.09     1254.31     26.79 o 
  -1   2   5      124.65      186.56     16.12 o 
   0   2   5    12952.32    13121.19    127.56 o 
   1   2   5     1590.46     1632.66     24.69 o 
   2   2   5     6725.99     6307.23    154.71 o 
   3   2   5      304.39      350.46     13.80 o 
   4   2   5      328.61      382.77     16.75 o 
   5   2   5       11.96       -1.77     12.18 o 
   6   2   5     3382.80     3218.33     89.88 o 
   7   2   5        1.30       57.11     23.55 o 
 -10   3   5      104.23      124.98     20.16 o 
  -9   3   5      147.08      134.39     16.46 o 
  -8   3   5     1096.14     1040.85     26.64 o 
  -7   3   5     1234.54     1231.31     24.29 o 
  -6   3   5      306.69      333.44     13.71 o 
  -5   3   5      785.93      727.12     16.36 o 
  -4   3   5    22744.34    21800.71    226.37 o 
  -3   3   5     3638.47     3452.15     40.27 o 
  -2   3   5     8197.45     8151.33     82.38 o 
  -1   3   5     7034.77     7141.65     73.69 o 
   0   3   5     7712.28     7487.10     77.24 o 
   1   3   5      399.68      411.37     22.35 o 
   2   3   5     4708.21     4583.69     58.29 o 
   3   3   5      509.00      515.13     19.53 o 
   4   3   5        1.44        3.12      7.16 o 
   5   3   5        2.62        4.19     12.21 o 
   6   3   5       74.43      211.98     29.06 o 
   7   3   5       15.21       35.57     21.75 o 
 -10   4   5        0.03      -20.34     13.56 o 
  -9   4   5       90.67       95.64     18.32 o 
  -8   4   5      600.71      630.97     28.72 o 
  -7   4   5     1386.31     1399.52     26.20 o 
  -6   4   5       28.93       31.89      7.02 o 
  -5   4   5      315.11      327.56     12.82 o 
  -4   4   5      651.70      900.38     17.98 o 
  -3   4   5     1117.36     1141.16     18.99 o 
  -2   4   5        0.24       16.13      5.92 o 
  -1   4   5    20845.09    21538.11    202.33 o 
   0   4   5     1208.07     1285.32     20.88 o 
   1   4   5     3415.38     3470.15     46.33 o 
   2   4   5       42.72       63.42      9.06 o 
   3   4   5     5215.24     5030.84     58.42 o 
   4   4   5      313.27      308.41     21.84 o 
   5   4   5      814.74      709.08     29.43 o 
   6   4   5        6.88       47.56     21.41 o 
   7   4   5     1060.42     1027.06     51.61 o 
 -10   5   5      103.71      137.05     28.10 o 
  -9   5   5        0.91        0.01     11.74 o 
  -8   5   5     1099.29     1140.13     32.26 o 
  -7   5   5     1905.58     1994.75     36.88 o 
  -6   5   5      439.69      474.02     14.35 o 
  -5   5   5     5650.11     5710.06     69.90 o 
  -4   5   5    20600.63    21220.32    200.59 o 
  -3   5   5    13424.85    13639.59    131.98 o 
  -2   5   5    12072.45    12817.36    124.27 o 
  -1   5   5    19308.36    19377.59    183.18 o 
   0   5   5     6264.14     6546.90     68.91 o 
   1   5   5     2907.15     2980.97     37.34 o 
   2   5   5      320.23      391.10     13.93 o 
   3   5   5     1405.74     1459.75     25.38 o 
   4   5   5      560.57      598.20     25.81 o 
   5   5   5        2.02       11.64     12.42 o 
   6   5   5        2.52       91.27     23.89 o 
   7   5   5      201.35      253.26     33.50 o 
 -10   6   5      732.30      726.93     35.64 o 
  -9   6   5        0.99      -15.27     11.04 o 
  -8   6   5     1363.21     1327.69     30.39 o 
  -7   6   5     1605.95     1538.46     27.80 o 
  -6   6   5      846.38      858.38     21.04 o 
  -5   6   5      336.55      389.58     15.68 o 
  -4   6   5      736.87      919.97     24.87 o 
  -3   6   5     2994.41     3315.39     39.46 o 
  -2   6   5     1556.03     1672.73     23.84 o 
  -1   6   5       16.43      134.50     14.23 o 
   0   6   5    12758.43    12781.74    137.46 o 
   1   6   5     1913.88     2017.00     28.59 o 
   2   6   5     7460.91     7145.65     76.25 o 
   3   6   5      487.92      478.81     15.12 o 
   4   6   5     1889.77     1961.29     41.09 o 
   5   6   5       29.93       24.09     12.63 o 
   6   6   5     3033.57     2839.78     65.40 o 
   7   6   5        0.54       -0.22     20.11 o 
 -10   7   5      150.35      172.58     30.44 o 
  -9   7   5      233.57      247.66     31.59 o 
  -8   7   5     1483.48     1582.74     35.26 o 
  -7   7   5      220.55      280.76     14.56 o 
  -6   7   5     1526.98     1535.54     25.82 o 
  -5   7   5     3095.66     3046.11     39.07 o 
  -4   7   5    19984.57    19474.02    185.30 o 
  -3   7   5    12616.90    12713.84    123.96 o 
  -2   7   5    13174.39    13726.32    147.15 o 
  -1   7   5     6124.14     5972.93     63.43 o 
   0   7   5     8936.56     8918.29     99.75 o 
   1   7   5      418.59      468.83     16.32 o 
   2   7   5     6685.71     6609.83     71.52 o 
   3   7   5      413.56      476.96     15.14 o 
   4   7   5       64.41       62.51     12.49 o 
   5   7   5        4.60       26.62     14.49 o 
   6   7   5       15.78       96.56     23.64 o 
   7   7   5        3.98       15.64     21.83 o 
 -10   8   5       29.17       44.39     18.07 o 
  -9   8   5      658.48      643.97     32.06 o 
  -8   8   5      275.56      298.11     18.21 o 
  -7   8   5     1775.04     1808.80     36.18 o 
  -6   8   5      106.49      149.34     11.10 o 
  -5   8   5      399.50      438.25     13.61 o 
  -4   8   5     1941.12     2076.17     29.33 o 
  -3   8   5      347.29      484.75     15.06 o 
  -2   8   5       85.64       81.08      6.30 o 
  -1   8   5     7827.26     7512.30     77.29 o 
   0   8   5      366.35      352.82     11.94 o 
   1   8   5     7760.35     7507.02     78.57 o 
   2   8   5      430.81      458.20     14.31 o 
   3   8   5     5459.68     5305.18     68.39 o 
   4   8   5       26.44       35.31     11.97 o 
   5   8   5     1810.63     1766.70     47.42 o 
   6   8   5        0.26       45.77     16.79 o 
   7   8   5      793.43      779.30     45.69 o 
 -10   9   5       62.16       70.80     19.39 o 
  -9   9   5       76.55       78.11     16.94 o 
  -8   9   5      989.66     1036.38     27.29 o 
  -7   9   5     4164.88     4205.68     59.23 o 
  -6   9   5     3366.58     3382.19     48.61 o 
  -5   9   5     3233.02     3262.97     41.33 o 
  -4   9   5    12636.02    12242.09    121.01 o 
  -3   9   5     5527.25     5378.85     58.41 o 
  -2   9   5     9449.62     9083.62     91.20 o 
  -1   9   5    10228.87    10057.59    100.22 o 
   0   9   5     1885.36     1725.69     27.56 o 
   1   9   5      572.36      542.80     14.21 o 
   2   9   5      185.82      218.45     11.22 o 
   3   9   5      563.86      628.50     22.97 o 
   4   9   5      169.38      193.11     17.37 o 
   5   9   5        0.75       30.78     13.45 o 
   6   9   5       17.02       92.57     19.00 o 
   7   9   5      127.52      123.57     27.87 o 
 -10  10   5     1089.52     1089.13     70.37 o 
  -9  10   5       32.31       28.32     13.22 o 
  -8  10   5     1981.30     1836.70     38.45 o 
  -7  10   5       17.04       96.96     12.23 o 
  -6  10   5     5114.72     5099.33     59.81 o 
  -5  10   5        3.61       32.73      7.12 o 
  -4  10   5        5.25       26.06      7.15 o 
  -3  10   5      235.93      216.81      9.52 o 
  -2  10   5      921.59      877.44     16.49 o 
  -1  10   5     4183.25     4255.45     48.00 o 
   0  10   5     4358.51     4199.53     48.20 o 
   1  10   5     1867.58     1819.18     29.59 o 
   2  10   5     5711.28     5419.99     61.03 o 
   3  10   5      362.72      423.75     19.72 o 
   4  10   5     2411.36     2453.61     93.42 o 
   5  10   5        0.09       -5.26     12.06 o 
   6  10   5     2499.95     2365.92     60.31 o 
   7  10   5        5.74       20.84     22.70 o 
 -10  11   5      214.96      264.62     43.29 o 
  -9  11   5      492.31      483.37     31.94 o 
  -8  11   5     1690.48     1642.69     34.81 o 
  -7  11   5     1401.04     1406.42     30.19 o 
  -6  11   5       32.33       76.63      9.17 o 
  -5  11   5     5069.29     4800.85     55.77 o 
  -4  11   5     5024.02     4896.42     68.17 o 
  -3  11   5    12502.65    12241.48    120.53 o 
  -2  11   5     1669.71     1877.90     30.84 o 
  -1  11   5     2543.84     2633.46     32.76 o 
   0  11   5     6275.98     6147.32     66.02 o 
   1  11   5      105.71      105.00     14.78 o 
   2  11   5     2476.40     2299.36     32.35 o 
   3  11   5       21.04      101.78     11.27 o 
   4  11   5       33.22       64.08     13.46 o 
   5  11   5      126.92      134.14     17.34 o 
   6  11   5        1.64       83.35     18.66 o 
   7  11   5        0.96       37.24     22.85 o 
 -10  12   5       26.42       47.91     18.23 o 
  -9  12   5       93.01      105.87     16.40 o 
  -8  12   5      167.68      190.95     21.89 o 
  -7  12   5     1004.09      966.09     28.66 o 
  -6  12   5      791.85      751.63     18.51 o 
  -5  12   5      423.72      439.32     14.38 o 
  -4  12   5       36.30       46.89      7.53 o 
  -3  12   5       17.43       28.60      5.32 o 
  -2  12   5     4462.91     4612.56     59.03 o 
  -1  12   5     7394.34     7290.86    101.59 o 
   0  12   5      794.27      798.13     16.23 o 
   1  12   5     4780.23     4722.74     59.30 o 
   2  12   5      135.35      171.42     12.40 o 
   3  12   5     7300.42     7011.38     98.24 o 
   4  12   5        1.66       12.04     11.98 o 
   5  12   5     2236.86     2027.81     91.73 o 
   6  12   5        6.77       41.10     17.45 o 
   7  12   5      807.35      811.93     39.67 o 
 -10  13   5       13.41       18.85     32.09 o 
  -9  13   5      125.97      113.03     18.88 o 
  -8  13   5      907.69      926.62     74.44 o 
  -7  13   5     2298.44     2293.21     48.45 o 
  -6  13   5      896.07      914.74     20.28 o 
  -5  13   5     2266.26     2296.97     39.37 o 
  -4  13   5     2964.74     2848.74     39.92 o 
  -3  13   5      558.86      564.12     12.53 o 
  -2  13   5     6000.77     6034.29     73.66 o 
  -1  13   5     1833.08     1761.36     34.82 o 
   0  13   5     5163.71     5033.37     56.18 o 
   1  13   5     2637.44     2606.44     37.92 o 
   2  13   5        0.62       28.70      8.45 o 
   3  13   5     2765.17     2676.80     72.41 o 
   4  13   5      796.06      817.97     28.43 o 
   5  13   5        7.08       52.23     24.59 o 
   6  13   5        6.83       72.82     18.22 o 
   7  13   5       22.22       68.75     19.97 o 
 -10  14   5      578.33      569.36     38.89 o 
  -9  14   5       69.58       56.34     19.73 o 
  -8  14   5      100.33      158.75     17.80 o 
  -7  14   5      204.15      204.51     19.64 o 
  -6  14   5      373.40      418.68     15.35 o 
  -5  14   5      158.56      174.30     10.74 o 
  -4  14   5       66.77       56.01      7.17 o 
  -3  14   5      902.22      862.17     20.59 o 
  -2  14   5       12.09        8.01      8.42 o 
  -1  14   5      806.34      724.18     21.91 o 
   0  14   5     1236.62     1303.93     21.23 o 
   1  14   5       61.18       45.76      7.93 o 
   2  14   5     4802.15     4548.91     60.65 o 
   3  14   5        0.35       24.20     11.31 o 
   4  14   5     1490.08     1457.24     37.16 o 
   5  14   5        0.02       -5.17     12.90 o 
   6  14   5     1942.67     1945.16     61.66 o 
   7  14   5        0.40      -11.07     23.52 o 
 -10  15   5      112.80      183.82     31.63 o 
  -9  15   5      179.79      215.84     20.87 o 
  -8  15   5     1008.30      839.17     50.32 o 
  -7  15   5      179.12      181.44     14.55 o 
  -6  15   5      503.20      480.70     16.26 o 
  -5  15   5     2093.16     2038.90     30.82 o 
  -4  15   5     4120.45     4032.17     48.32 o 
  -3  15   5     1873.61     1952.83     33.15 o 
  -2  15   5        5.08       14.11      6.71 o 
  -1  15   5        8.35       13.51      5.96 o 
   0  15   5     2469.24     2407.88     37.25 o 
   1  15   5      456.41      438.95     14.67 o 
   2  15   5     3559.72     3452.85     49.90 o 
   3  15   5     1047.60     1064.32     30.54 o 
   4  15   5       50.82       54.14     14.40 o 
   5  15   5       21.37       57.55     15.23 o 
   6  15   5       23.83       45.69     16.81 o 
 -10  16   5        3.31       33.32     22.85 o 
  -9  16   5       74.67       83.92     19.84 o 
  -8  16   5      321.30      344.24     27.37 o 
  -7  16   5      298.58      268.84     16.57 o 
  -6  16   5      147.50      133.05     14.64 o 
  -5  16   5     3432.66     3396.58     49.63 o 
  -4  16   5      714.83      703.40     20.02 o 
  -3  16   5       26.70       16.85      7.68 o 
  -2  16   5       60.32       23.11      7.70 o 
  -1  16   5     3889.79     3730.78     69.86 o 
   0  16   5      613.99      580.99     17.39 o 
   1  16   5     1971.13     1930.29     36.67 o 
   2  16   5      211.39      264.95     14.81 o 
   3  16   5     2414.71     2288.49     46.09 o 
   4  16   5       48.65       45.59     14.16 o 
   5  16   5     1838.37     1732.18     43.85 o 
   6  16   5        0.06       -8.82     14.47 o 
 -10  17   5       51.52       93.21     27.57 o 
  -9  17   5      218.51      202.22     25.16 o 
  -8  17   5      910.52      895.95     37.75 o 
  -7  17   5     1683.86     1566.65     75.35 o 
  -6  17   5      319.83      386.71     20.95 o 
  -5  17   5      710.85      668.48     20.52 o 
  -4  17   5     2442.97     2408.95     57.14 o 
  -3  17   5     1245.82     1213.37     26.00 o 
  -2  17   5     1510.71     1526.14     28.91 o 
  -1  17   5     2550.23     2557.72     40.00 o 
   0  17   5     3609.42     3574.50     50.26 o 
   1  17   5     3024.29     2873.35     60.63 o 
   2  17   5        0.67       50.91     14.74 o 
   3  17   5     1216.37     1200.02     36.38 o 
   4  17   5      469.10      481.72     27.47 o 
   5  17   5       39.46       86.42     20.48 o 
   6  17   5        4.44       33.97     21.38 o 
  -9  18   5       48.95       65.66     20.26 o 
  -8  18   5       67.17      106.19     24.43 o 
  -7  18   5       25.66       67.98     17.08 o 
  -6  18   5       85.43      102.15     13.88 o 
  -5  18   5      271.83      299.81     16.64 o 
  -4  18   5     1019.55     1046.19     30.97 o 
  -3  18   5     2035.94     1900.38     33.97 o 
  -2  18   5      898.09      924.92     22.41 o 
  -1  18   5       24.07       35.84      8.53 o 
   0  18   5      335.39      411.39     21.43 o 
   1  18   5     1723.66     1585.66     90.65 o 
   2  18   5     3937.87     3720.25     62.10 o 
   3  18   5      679.03      748.47     33.93 o 
   4  18   5      908.90      919.98     37.75 o 
   5  18   5       63.04       63.64     19.94 o 
   6  18   5     1185.38     1094.31     83.97 o 
  -9  19   5      361.43      343.83     30.51 o 
  -8  19   5      803.21      780.06     54.46 o 
  -7  19   5      583.10      545.56     31.93 o 
  -6  19   5     3492.52     3359.03     58.30 o 
  -5  19   5     1015.87     1006.19     25.22 o 
  -4  19   5     6074.14     6023.66     77.09 o 
  -3  19   5     2441.71     2452.65     40.09 o 
  -2  19   5     4941.16     4940.44     65.37 o 
  -1  19   5      929.90      907.06     22.50 o 
   0  19   5     5241.73     5238.97     67.99 o 
   1  19   5      786.10      791.37     35.45 o 
   2  19   5     2962.06     2873.32    107.56 o 
   3  19   5     1481.29     1503.28     45.88 o 
   4  19   5      178.78      191.12     23.23 o 
   5  19   5      110.81      155.16     23.64 o 
   6  19   5      100.17      151.81     25.04 o 
  -9  20   5      275.73      254.65     27.73 o 
  -8  20   5       90.34      141.36     21.23 o 
  -7  20   5     1000.74      968.14     37.13 o 
  -6  20   5      381.21      418.59     22.53 o 
  -5  20   5      414.76      463.52     19.72 o 
  -4  20   5      497.80      566.21     20.04 o 
  -3  20   5       76.82      107.46     11.83 o 
  -2  20   5      247.14      241.42     14.70 o 
  -1  20   5      399.40      448.90     17.64 o 
   0  20   5     2142.12     2039.41     35.41 o 
   1  20   5     1016.90      973.93     40.59 o 
   2  20   5      526.30      531.40     24.07 o 
   3  20   5     2843.93     2750.55     64.30 o 
   4  20   5      842.94      764.75     66.62 o 
   5  20   5     1617.97     1588.17     77.68 o 
   6  20   5        2.31       29.23     20.06 o 
  -9  21   5      369.34      392.29     32.90 o 
  -8  21   5      768.33      865.83     37.99 o 
  -7  21   5     1483.54     1434.73     57.04 o 
  -6  21   5      722.97      819.57     27.47 o 
  -5  21   5     3803.24     3663.25     54.56 o 
  -4  21   5     1159.35     1169.66     29.11 o 
  -3  21   5     7439.93     7200.10     96.08 o 
  -2  21   5      307.22      333.60     17.29 o 
  -1  21   5     5723.50     5396.39     70.71 o 
   0  21   5     1287.86     1333.89     28.03 o 
   1  21   5     3810.83     3540.17     60.64 o 
   2  21   5       12.43       54.72     20.67 o 
   3  21   5        9.69       58.96     17.51 o 
   4  21   5      440.55      491.71     32.98 o 
   5  21   5      133.29      153.89     23.19 o 
   6  21   5       36.88       73.34     29.09 o 
  -9  22   5      197.82      191.08     26.31 o 
  -8  22   5     1006.51      965.04     40.44 o 
  -7  22   5       60.29      116.77     20.19 o 
  -6  22   5     1559.17     1541.18     45.44 o 
  -5  22   5      416.71      466.18     20.79 o 
  -4  22   5      690.59      608.42     27.41 o 
  -3  22   5      187.61      201.92     14.85 o 
  -2  22   5      121.68      123.51     18.43 o 
  -1  22   5      358.51      341.23     17.33 o 
   0  22   5      117.09      165.92     25.75 o 
   1  22   5      118.31      132.85     15.18 o 
   2  22   5     3741.90     3555.44     75.39 o 
   3  22   5       80.66      112.57     19.68 o 
   4  22   5     3439.50     3216.55     79.99 o 
   5  22   5        5.61       28.09     18.54 o 
   6  22   5      913.66      923.84     46.57 o 
  -9  23   5      324.49      347.10     31.96 o 
  -8  23   5      417.81      377.95     31.20 o 
  -7  23   5      636.02      650.71     34.73 o 
  -6  23   5     2259.12     2044.13     53.56 o 
  -5  23   5     1021.92      952.85     26.14 o 
  -4  23   5     2686.18     2585.51     55.54 o 
  -3  23   5      552.97      528.01     20.70 o 
  -2  23   5     3259.63     3174.04     58.30 o 
  -1  23   5      237.61      235.59     15.63 o 
   0  23   5     2129.74     2100.24     54.13 o 
   1  23   5      151.42      160.26     16.49 o 
   2  23   5      572.48      625.86     32.11 o 
   3  23   5        1.29       52.83     17.09 o 
   4  23   5       31.90      110.41     21.11 o 
   5  23   5      167.91      259.89     28.81 o 
  -9  24   5      547.25      468.42     36.08 o 
  -8  24   5      183.57      238.58     26.82 o 
  -7  24   5     1469.69     1381.93     46.81 o 
  -6  24   5      107.78      178.00     22.01 o 
  -5  24   5        1.39       -3.56      9.97 o 
  -4  24   5       44.41       55.12     11.51 o 
  -3  24   5        6.20        2.10     11.68 o 
  -2  24   5      351.22      339.54     18.36 o 
  -1  24   5     1628.34     1541.48     32.21 o 
   0  24   5        7.25       21.34     11.90 o 
   1  24   5     3738.84     3503.34     62.23 o 
   2  24   5        8.84       54.20     21.86 o 
   3  24   5     3293.65     3113.46     72.42 o 
   4  24   5       15.58       27.92     18.69 o 
   5  24   5     1799.35     1822.24     89.69 o 
  -8  25   5      649.86      726.35     41.14 o 
  -7  25   5      596.32      548.48     36.91 o 
  -6  25   5     1485.92     1404.85     63.39 o 
  -5  25   5      782.78      781.82     27.05 o 
  -4  25   5     1820.04     1797.95     36.28 o 
  -3  25   5     1644.53     1599.15     33.90 o 
  -2  25   5      555.79      560.11     21.20 o 
  -1  25   5       71.48       89.11     12.30 o 
   0  25   5     2218.07     2065.06     44.83 o 
   1  25   5      602.32      606.45     26.41 o 
   2  25   5      337.88      406.97     49.62 o 
   3  25   5       54.43      134.67     21.40 o 
   4  25   5      125.65      199.35     25.33 o 
   5  25   5       86.22      149.34     45.94 o 
  -8  26   5      100.62      132.54     25.24 o 
  -7  26   5        0.65       16.47     21.04 o 
  -6  26   5      128.07      135.44     20.54 o 
  -5  26   5        5.58       18.66     14.67 o 
  -4  26   5      142.97      139.58     14.51 o 
  -3  26   5        0.41       -5.28      9.42 o 
  -2  26   5      415.64      443.03     20.98 o 
  -1  26   5      456.01      409.72     20.06 o 
   0  26   5     1851.37     1711.76     40.61 o 
   1  26   5       63.96       82.35     15.21 o 
   2  26   5     4765.78     4361.61     88.90 o 
   3  26   5       32.21       45.47     19.10 o 
   4  26   5     1692.56     1574.80     65.67 o 
   5  26   5       11.41       47.39     20.51 o 
  -8  27   5      333.96      293.37     29.75 o 
  -7  27   5      582.58      536.08     35.15 o 
  -6  27   5     1000.91      892.28     36.81 o 
  -5  27   5      625.88      632.66     32.55 o 
  -4  27   5     1232.25     1172.00     29.67 o 
  -3  27   5     1115.33     1105.05     28.44 o 
  -2  27   5     1317.03     1175.03     63.09 o 
  -1  27   5     1135.71     1022.63     31.34 o 
   0  27   5      658.33      705.26     38.18 o 
   1  27   5      883.43      840.46     33.33 o 
   2  27   5      225.51      281.30     26.68 o 
   3  27   5      552.05      589.78     37.06 o 
   4  27   5       83.06      151.68     24.20 o 
   5  27   5       60.76       75.54     22.88 o 
  -8  28   5        0.04      -10.12     16.95 o 
  -7  28   5      286.00      268.40     27.38 o 
  -6  28   5       25.22       17.52     17.48 o 
  -5  28   5      142.67      168.62     25.30 o 
  -4  28   5        2.34       -4.43     18.77 o 
  -3  28   5       18.97       26.22     11.13 o 
  -2  28   5      146.35      137.03     16.45 o 
  -1  28   5      113.26      167.38     19.62 o 
   0  28   5      113.15       99.39     16.40 o 
   1  28   5     1118.56     1092.75     46.16 o 
   2  28   5        6.92       16.41     15.97 o 
   3  28   5     1343.16     1319.41     49.53 o 
   4  28   5        5.53       14.64     18.20 o 
  -8  29   5      278.24      306.74     30.48 o 
  -7  29   5      253.27      229.15     26.68 o 
  -6  29   5      338.82      363.29     29.48 o 
  -5  29   5      941.55      858.61     35.52 o 
  -4  29   5     1289.74     1169.07     42.50 o 
  -3  29   5      808.86      767.80     25.00 o 
  -2  29   5      333.49      315.37     22.10 o 
  -1  29   5       95.50       92.67     15.89 o 
   0  29   5     1020.38      953.88     31.92 o 
   1  29   5      961.91      864.38     36.90 o 
   2  29   5      207.38      237.88     25.63 o 
   3  29   5      188.34      221.81     26.34 o 
   4  29   5       77.07       81.03     21.37 o 
  -7  30   5        1.31      -14.89     15.88 o 
  -6  30   5       82.85       83.21     19.50 o 
  -5  30   5       99.98       78.60     18.33 o 
  -4  30   5        4.16        6.89     11.83 o 
  -3  30   5        0.06       -1.99     10.31 o 
  -2  30   5      194.88      260.35     35.30 o 
  -1  30   5       50.71       29.92     13.51 o 
   0  30   5      553.35      621.01     28.12 o 
   1  30   5      279.71      312.30     28.21 o 
   2  30   5     1160.70     1120.04     42.69 o 
   3  30   5       20.30       48.73     30.12 o 
   4  30   5      524.49      624.68     40.90 o 
  -7  31   5      171.45      121.31     24.13 o 
  -6  31   5      515.89      473.67     33.15 o 
  -5  31   5      251.51      222.55     23.85 o 
  -4  31   5      460.49      471.61     31.76 o 
  -3  31   5       37.77       58.19     13.14 o 
  -2  31   5      729.33      682.81     31.57 o 
  -1  31   5      379.41      380.09     24.92 o 
   0  31   5     1185.25     1183.25     43.13 o 
   1  31   5      315.34      317.06     30.12 o 
   2  31   5      174.67      153.09     27.73 o 
   3  31   5      207.54      264.71     44.37 o 
   4  31   5       88.31       76.95     30.72 o 
  -7  32   5      140.31      126.92     35.26 o 
  -6  32   5       76.73       52.62     19.29 o 
  -5  32   5       54.61       47.69     17.21 o 
  -4  32   5        0.79       22.38     20.15 o 
  -3  32   5        0.15        4.04     11.23 o 
  -2  32   5       45.82       74.71     15.73 o 
  -1  32   5      350.24      336.91     24.26 o 
   0  32   5      195.75      243.56     21.59 o 
   1  32   5      178.17      206.63     25.11 o 
   2  32   5      131.75      130.26     22.82 o 
   3  32   5      603.31      598.59     38.80 o 
  -6  33   5        5.24       -8.40     16.60 o 
  -5  33   5      758.11      792.13     36.62 o 
  -4  33   5      393.40      370.69     34.82 o 
  -3  33   5     1741.45     1753.27     51.47 o 
  -2  33   5       22.05       34.59     14.17 o 
  -1  33   5      314.21      342.87     24.76 o 
   0  33   5     1601.02     1529.70     41.65 o 
   1  33   5      151.92      186.18     24.31 o 
   2  33   5       76.32       62.76     20.15 o 
   3  33   5       18.41       30.52     19.19 o 
  -6  34   5      166.47      208.60     26.20 o 
  -5  34   5      152.16      139.27     22.78 o 
  -4  34   5       23.74       21.19     60.31 o 
  -3  34   5       77.22      107.32     15.29 o 
  -2  34   5       21.54       38.74     15.20 o 
  -1  34   5       46.44       45.57     16.04 o 
   0  34   5       10.29       26.76     14.83 o 
   1  34   5     1156.36     1121.14     55.97 o 
   2  34   5      575.21      549.22     52.92 o 
   3  34   5        3.44        3.12     18.01 o 
  -6  35   5      826.07      785.18     39.43 o 
  -5  35   5       58.10       59.47     19.92 o 
  -4  35   5     1110.47     1041.19     40.13 o 
  -3  35   5       31.63       62.20     17.17 o 
  -2  35   5     1915.35     1860.50     47.24 o 
  -1  35   5      177.67      195.11     21.42 o 
   0  35   5      245.61      257.15     23.62 o 
   1  35   5       18.78       63.01     19.02 o 
   2  35   5       77.89       52.00     20.11 o 
  -5  36   5       13.86       -0.24     23.06 o 
  -4  36   5      140.71      150.63     22.51 o 
  -3  36   5       14.38       54.92     21.31 o 
  -2  36   5        0.09       41.16     15.64 o 
  -1  36   5      204.74      241.18     22.99 o 
   0  36   5      290.32      324.75     49.91 o 
   1  36   5      827.11      809.59     60.45 o 
   2  36   5        0.25       -4.75     23.82 o 
  -5  37   5      699.10      703.62     48.68 o 
  -4  37   5      522.05      534.90     47.48 o 
  -3  37   5     1626.49     1601.89     54.02 o 
  -2  37   5       61.56       89.56     18.50 o 
  -1  37   5      482.94      537.00     32.14 o 
   0  37   5      270.89      268.39     29.07 o 
   1  37   5      401.27      424.84     34.77 o 
  -4  38   5        4.73       35.25     18.94 o 
  -3  38   5        2.34       31.97     20.78 o 
  -2  38   5      234.22      278.69     25.21 o 
  -1  38   5        4.86       31.25     17.15 o 
   0  38   5      924.32      941.57     42.91 o 
   1  38   5       61.10       57.22     21.25 o 
  -3  39   5      234.26      290.49     36.88 o 
  -2  39   5      945.83      969.21     49.42 o 
  -1  39   5      354.01      424.86     30.37 o 
   0  39   5      214.31      254.02     29.81 o 
 -10   0   6      254.38      255.47     33.61 o 
  -8   0   6     3807.78     3858.64     73.91 o 
  -6   0   6     2253.44     2159.85     45.86 o 
  -4   0   6     2162.49     2143.33     59.30 o 
  -2   0   6       27.37       72.33      9.60 o 
   0   0   6      903.88      970.35     26.91 o 
   2   0   6       58.67       95.03     12.68 o 
   4   0   6       63.69       83.15     14.38 o 
   6   0   6     1053.29     1066.94     72.75 o 
 -10   1   6        6.08       -6.34     12.64 o 
  -9   1   6       30.44       12.34     12.42 o 
  -8   1   6      119.94      156.80     14.35 o 
  -7   1   6      873.42      926.35     26.42 o 
  -6   1   6      251.97      247.07     12.79 o 
  -5   1   6     3893.67     3952.25     48.20 o 
  -4   1   6     7844.24     7338.42    148.43 o 
  -3   1   6    10255.93    10565.80    106.03 o 
  -2   1   6     2815.88     2844.16     36.04 o 
  -1   1   6     5289.93     5255.42     58.57 o 
   0   1   6     2820.86     2841.59     36.90 o 
   1   1   6       73.49       46.61      8.82 o 
   2   1   6     1513.69     1451.15     34.06 o 
   3   1   6     2816.97     2664.27     42.66 o 
   4   1   6      449.69      460.44     24.07 o 
   5   1   6      517.91      503.91     39.89 o 
   6   1   6      538.54      640.71     46.96 o 
 -10   2   6       11.89        1.79     13.17 o 
  -9   2   6      350.97      360.87     34.43 o 
  -8   2   6       51.91       44.58     11.93 o 
  -7   2   6     3279.33     3388.02     45.96 o 
  -6   2   6        1.23       -5.39      6.35 o 
  -5   2   6     7825.60     7856.93     83.56 o 
  -4   2   6      250.72      302.93     13.93 o 
  -3   2   6      665.84      770.58     16.29 o 
  -2   2   6        3.05        4.76      6.29 o 
  -1   2   6     1066.23     1187.45     21.00 o 
   0   2   6        5.89       18.26      7.34 o 
   1   2   6       94.42       83.24      8.43 o 
   2   2   6       65.28       77.21     15.61 o 
   3   2   6      173.53      211.25     12.67 o 
   4   2   6       97.07      163.41     43.47 o 
   5   2   6      514.47      536.76     40.53 o 
   6   2   6       10.29       66.61     24.46 o 
 -10   3   6       10.85       -1.05     12.59 o 
  -9   3   6      100.78      103.47     15.60 o 
  -8   3   6      190.48      207.33     16.01 o 
  -7   3   6      582.28      571.95     17.78 o 
  -6   3   6      426.25      420.82     14.96 o 
  -5   3   6     1253.20     1274.52     29.11 o 
  -4   3   6     4561.30     4457.64     51.74 o 
  -3   3   6     2894.42     2724.79     35.11 o 
  -2   3   6     1046.41     1053.20     18.96 o 
  -1   3   6    16985.06    16802.53    162.21 o 
   0   3   6      704.62      656.80     15.56 o 
   1   3   6      647.95      673.63     18.20 o 
   2   3   6     1568.74     1527.61     26.50 o 
   3   3   6     4619.37     4472.75     55.23 o 
   4   3   6      605.19      618.23     28.05 o 
   5   3   6      783.63      776.99     42.02 o 
   6   3   6      280.26      419.89     61.51 o 
 -10   4   6      291.52      353.23     24.26 o 
  -9   4   6        0.08      -16.43     10.95 o 
  -8   4   6     3943.24     3836.27     57.60 o 
  -7   4   6      401.08      390.94     18.50 o 
  -6   4   6     3280.68     3294.70     43.51 o 
  -5   4   6      513.70      537.68     21.54 o 
  -4   4   6     9229.30     8891.82    100.96 o 
  -3   4   6      445.22      436.04     14.55 o 
  -2   4   6        2.09       10.62      5.39 o 
  -1   4   6     1607.42     1719.93     26.32 o 
   0   4   6      991.64     1051.70     22.17 o 
   1   4   6      465.38      460.65     16.04 o 
   2   4   6        1.45       19.03      8.24 o 
   3   4   6      917.96     1061.30     42.74 o 
   4   4   6      243.79      304.13     22.82 o 
   5   4   6       93.36      134.44     19.13 o 
   6   4   6     1385.75     1398.44     59.67 o 
 -10   5   6       47.95       50.65     17.43 o 
  -9   5   6        5.28      -22.89     15.54 o 
  -8   5   6       68.00       87.98     13.35 o 
  -7   5   6      249.91      359.24     16.09 o 
  -6   5   6       38.83       59.81      8.35 o 
  -5   5   6     5330.45     5388.59     61.64 o 
  -4   5   6     8696.32     8633.49     98.35 o 
  -3   5   6     3718.29     3580.95     43.07 o 
  -2   5   6     3489.97     3707.18     44.25 o 
  -1   5   6     5804.79     5663.64     62.44 o 
   0   5   6     7075.75     6924.06     74.29 o 
   1   5   6      585.02      570.88     17.97 o 
   2   5   6     2221.90     2218.43     36.23 o 
   3   5   6     3114.56     3091.58     42.56 o 
   4   5   6      642.08      652.72     25.76 o 
   5   5   6      658.38      720.31     32.99 o 
   6   5   6      596.95      730.68     51.00 o 
 -10   6   6       28.38       28.69     16.37 o 
  -9   6   6      505.68      540.75     26.42 o 
  -8   6   6       70.79       54.00     12.59 o 
  -7   6   6     8159.16     7971.98     88.29 o 
  -6   6   6      188.56      186.25     12.96 o 
  -5   6   6    12872.89    12396.65    124.61 o 
  -4   6   6      541.43      617.44     17.31 o 
  -3   6   6     5025.76     4885.86     55.11 o 
  -2   6   6     5988.05     5861.30     63.92 o 
  -1   6   6     1780.69     1871.07     27.76 o 
   0   6   6      168.74      202.38     10.63 o 
   1   6   6      228.07      226.16     11.55 o 
   2   6   6      747.36      772.16     20.63 o 
   3   6   6     1114.62     1166.45     31.79 o 
   4   6   6      244.15      269.53     19.83 o 
   5   6   6     1159.08     1126.50     39.04 o 
   6   6   6       67.80      131.11     36.24 o 
 -10   7   6      308.22      286.52     29.54 o 
  -9   7   6      124.30      117.08     14.72 o 
  -8   7   6       67.66       83.19     13.35 o 
  -7   7   6      877.24      985.87     23.02 o 
  -6   7   6        0.64        9.44      7.16 o 
  -5   7   6      461.28      541.86     21.19 o 
  -4   7   6     4329.18     4307.61     50.86 o 
  -3   7   6     3411.40     3282.13     40.51 o 
  -2   7   6     4585.91     4278.68     49.61 o 
  -1   7   6    17823.22    17450.27    168.38 o 
   0   7   6     2380.89     2224.11     34.99 o 
   1   7   6     1619.05     1655.54     27.47 o 
   2   7   6      994.05      984.12     27.64 o 
   3   7   6     6582.11     6382.75     81.16 o 
   4   7   6     1495.69     1452.48     36.94 o 
   5   7   6      202.64      278.48     25.02 o 
   6   7   6      307.90      403.74     39.09 o 
 -10   8   6      525.36      461.51     31.82 o 
  -9   8   6       15.88       -7.30     10.52 o 
  -8   8   6     2818.37     2761.63     46.85 o 
  -7   8   6      153.20      162.79     12.63 o 
  -6   8   6     4583.59     4578.47     55.65 o 
  -5   8   6       93.55      118.22     11.64 o 
  -4   8   6    13153.30    13018.30    129.32 o 
  -3   8   6      147.57      185.00      9.39 o 
  -2   8   6     1248.00     1239.50     25.31 o 
  -1   8   6     1867.44     1936.44     29.55 o 
   0   8   6     1096.10     1077.73     22.83 o 
   1   8   6      255.42      280.35     12.66 o 
   2   8   6     2443.51     2295.93     34.23 o 
   3   8   6       23.40      233.79     17.49 o 
   4   8   6      225.24      247.65     19.76 o 
   5   8   6       59.11       85.65     18.80 o 
   6   8   6     1237.96     1150.67     57.52 o 
 -10   9   6        4.73       17.81     16.79 o 
  -9   9   6      152.91      140.72     15.26 o 
  -8   9   6       13.07       42.03     11.81 o 
  -7   9   6      275.90      297.48     16.98 o 
  -6   9   6      139.06      146.46     10.90 o 
  -5   9   6     1251.34     1248.85     23.04 o 
  -4   9   6     4674.58     4735.32     54.98 o 
  -3   9   6     2599.99     2555.17     33.80 o 
  -2   9   6     1799.64     1862.72     26.87 o 
  -1   9   6     9115.51     8681.96     89.90 o 
   0   9   6     8644.65     8147.13    156.24 o 
   1   9   6     2101.00     2060.83     30.69 o 
   2   9   6     7386.18     7145.74     78.59 o 
   3   9   6     7137.98     6532.84     95.25 o 
   4   9   6      494.83      478.86     34.10 o 
   5   9   6      791.94      816.98     46.09 o 
   6   9   6      200.64      326.43     50.84 o 
 -10  10   6       16.41       33.19     17.95 o 
  -9  10   6      787.70      783.82     29.35 o 
  -8  10   6       24.98       15.49     11.04 o 
  -7  10   6     6362.53     6339.97     73.78 o 
  -6  10   6      720.05      683.27     17.99 o 
  -5  10   6     5801.77     5747.50     65.23 o 
  -4  10   6       95.73      115.70     10.54 o 
  -3  10   6     3523.15     3645.44     43.92 o 
  -2  10   6     1409.07     1429.64     27.41 o 
  -1  10   6     1384.49     1476.97     23.75 o 
   0  10   6      449.86      515.08     16.10 o 
   1  10   6      241.53      254.00     12.21 o 
   2  10   6      165.75      258.20     16.07 o 
   3  10   6      117.96      199.95     17.42 o 
   4  10   6       23.42       57.90     13.98 o 
   5  10   6     1130.63     1033.44     34.13 o 
   6  10   6        5.12       63.74     19.52 o 
 -10  11   6      296.89      307.22     28.30 o 
  -9  11   6        0.15       -0.20     12.67 o 
  -8  11   6        4.81       26.97     11.41 o 
  -7  11   6      683.94      773.29     26.77 o 
  -6  11   6      269.40      247.88     13.25 o 
  -5  11   6      360.14      367.16     14.32 o 
  -4  11   6     2725.00     2791.80     37.08 o 
  -3  11   6     1048.35     1048.06     18.87 o 
  -2  11   6     5192.17     5025.22     56.27 o 
  -1  11   6     8843.68     8566.47     88.95 o 
   0  11   6     3633.90     3591.60     44.53 o 
   1  11   6     1982.39     2024.95     30.48 o 
   2  11   6     3347.02     3213.59     53.77 o 
   3  11   6     1315.35     1346.65     34.94 o 
   4  11   6     1814.04     1731.30     41.65 o 
   5  11   6       82.31      157.08     21.75 o 
   6  11   6      317.52      353.36     32.23 o 
 -10  12   6      574.73      579.88     67.23 o 
  -9  12   6       15.82      -17.36     11.95 o 
  -8  12   6     1371.22     1317.76     65.41 o 
  -7  12   6      286.26      309.56     21.27 o 
  -6  12   6      520.84      565.23     16.92 o 
  -5  12   6      133.26      171.94     10.89 o 
  -4  12   6     3640.62     3566.64     44.42 o 
  -3  12   6      116.12      112.57     10.41 o 
  -2  12   6      110.32      104.28     10.10 o 
  -1  12   6      277.47      366.97     15.98 o 
   0  12   6      888.82      841.23     17.85 o 
   1  12   6       65.03       92.33      8.88 o 
   2  12   6      718.54      725.34     27.14 o 
   3  12   6      573.10      577.22     29.96 o 
   4  12   6      278.99      334.31     31.24 o 
   5  12   6      374.86      359.85     26.02 o 
   6  12   6      817.98      830.05     38.18 o 
 -10  13   6        0.02       56.11     23.71 o 
  -9  13   6       15.99       45.19     28.43 o 
  -8  13   6      226.35      234.61     17.32 o 
  -7  13   6      118.19      115.53     12.70 o 
  -6  13   6     1413.96     1274.26     30.97 o 
  -5  13   6     3076.68     3094.23     46.89 o 
  -4  13   6     1753.21     1698.64     31.70 o 
  -3  13   6     2025.08     2036.84     34.98 o 
  -2  13   6     1612.96     1675.16     30.67 o 
  -1  13   6     6126.63     5867.15     84.31 o 
   0  13   6     2615.37     2541.33     39.77 o 
   1  13   6     2347.25     2282.58     45.34 o 
   2  13   6     1323.50     1347.20     28.66 o 
   3  13   6     1824.30     1729.59     40.52 o 
   4  13   6      252.09      256.40     21.12 o 
   5  13   6      195.92      233.84     22.22 o 
   6  13   6      118.28      166.07     23.17 o 
 -10  14   6       15.46       -9.45     28.58 o 
  -9  14   6      659.42      611.95     35.91 o 
  -8  14   6       55.13       58.62     14.31 o 
  -7  14   6     2817.56     2653.36     51.24 o 
  -6  14   6        0.47        0.35      8.56 o 
  -5  14   6     2414.34     2385.57     39.74 o 
  -4  14   6      635.47      611.33     19.84 o 
  -3  14   6     2031.77     2195.06     37.05 o 
  -2  14   6     1070.64     1062.21     24.32 o 
  -1  14   6     1049.07     1085.19     28.84 o 
   0  14   6        5.39       11.61      7.63 o 
   1  14   6       39.83       40.89      8.24 o 
   2  14   6        2.75       12.38     10.90 o 
   3  14   6      270.01      279.46     24.73 o 
   4  14   6       69.60       70.59     17.98 o 
   5  14   6      336.65      356.72     29.68 o 
   6  14   6       18.99       28.66     41.31 o 
 -10  15   6      214.09      205.51     32.42 o 
  -9  15   6        1.82      -17.03     15.61 o 
  -8  15   6      219.79      251.03     24.69 o 
  -7  15   6      487.44      509.13     24.29 o 
  -6  15   6      444.01      487.08     20.25 o 
  -5  15   6        1.99       11.65      8.55 o 
  -4  15   6     2141.77     2129.95     37.02 o 
  -3  15   6     1508.93     1551.77     35.62 o 
  -2  15   6     2253.91     2193.20     37.06 o 
  -1  15   6     7012.78     6864.78     96.25 o 
   0  15   6      608.27      589.44     18.76 o 
   1  15   6     1664.38     1654.48     44.58 o 
   2  15   6     1039.42      987.31     29.02 o 
   3  15   6     1199.85     1196.79     41.16 o 
   4  15   6     1480.19     1432.55     46.35 o 
   5  15   6      439.14      485.78     34.69 o 
   6  15   6      116.03      139.82     27.62 o 
 -10  16   6      380.92      358.48     39.25 o 
  -9  16   6       42.57       49.70     18.68 o 
  -8  16   6      643.17      612.36     33.63 o 
  -7  16   6        9.49       -3.02     10.68 o 
  -6  16   6      799.44      809.27     24.15 o 
  -5  16   6       89.01       84.00     11.38 o 
  -4  16   6      344.19      367.53     17.53 o 
  -3  16   6       13.19       21.25      8.59 o 
  -2  16   6        2.62       19.02      8.18 o 
  -1  16   6     1269.54     1220.97     29.99 o 
   0  16   6     1098.37     1059.05     24.65 o 
   1  16   6       66.27       78.11     15.76 o 
   2  16   6     1426.03     1302.33     33.68 o 
   3  16   6      402.31      431.64     30.06 o 
   4  16   6      514.43      534.82     34.61 o 
   5  16   6        0.83       24.50     17.87 o 
   6  16   6      306.97      330.58     37.16 o 
  -9  17   6      228.86      233.12     26.30 o 
  -8  17   6      160.97      152.33     21.69 o 
  -7  17   6        6.36        5.74     11.56 o 
  -6  17   6      187.90      207.59     14.98 o 
  -5  17   6      683.22      649.12     24.26 o 
  -4  17   6      118.83      141.46     12.97 o 
  -3  17   6      495.31      521.77     20.93 o 
  -2  17   6     3971.65     3946.69     57.34 o 
  -1  17   6     2166.07     2050.69     36.12 o 
   0  17   6     5288.26     5001.13     66.61 o 
   1  17   6     1005.49      966.94     84.03 o 
   2  17   6     2502.08     2438.89     48.28 o 
   3  17   6      911.55      843.00     35.40 o 
   4  17   6      373.43      400.98     30.90 o 
   5  17   6      271.20      283.92     37.98 o 
   6  17   6      191.07      231.49     34.25 o 
  -9  18   6      598.30      638.78     58.42 o 
  -8  18   6       17.08       22.29     16.32 o 
  -7  18   6     2012.01     1855.55     49.63 o 
  -6  18   6       37.68       37.27     10.35 o 
  -5  18   6     1332.72     1371.03     30.11 o 
  -4  18   6      148.10      126.02     12.91 o 
  -3  18   6     2611.36     2609.79     42.93 o 
  -2  18   6     1558.13     1564.82     31.24 o 
  -1  18   6     1231.95     1199.56     26.89 o 
   0  18   6        8.06       36.39      9.60 o 
   1  18   6       75.93       96.02     21.89 o 
   2  18   6        3.05       73.14     16.49 o 
   3  18   6      454.51      467.13     32.52 o 
   4  18   6       27.01       35.24     17.24 o 
   5  18   6      830.65      811.80     38.83 o 
  -9  19   6        2.25       20.95     18.29 o 
  -8  19   6      617.77      708.33     48.93 o 
  -7  19   6      428.47      435.17     29.49 o 
  -6  19   6      357.54      390.52     22.31 o 
  -5  19   6     2012.62     1901.65     36.37 o 
  -4  19   6      197.19      212.27     15.36 o 
  -3  19   6     2014.95     1993.88     36.91 o 
  -2  19   6     1067.75     1055.61     25.86 o 
  -1  19   6     5001.37     4877.57     66.26 o 
   0  19   6      354.92      364.15     17.57 o 
   1  19   6     4051.10     3850.65     77.69 o 
   2  19   6      886.27      900.31     43.02 o 
   3  19   6     1726.79     1744.42     64.60 o 
   4  19   6      470.10      495.52     41.35 o 
   5  19   6      199.17      213.71     26.64 o 
  -9  20   6        7.32        8.98     18.54 o 
  -8  20   6     1046.81      958.14     39.16 o 
  -7  20   6       63.46       70.85     17.87 o 
  -6  20   6     2091.35     1988.60     43.12 o 
  -5  20   6        2.14       11.73     10.11 o 
  -4  20   6     4720.13     4558.72     64.56 o 
  -3  20   6      332.38      334.51     18.03 o 
  -2  20   6      633.84      673.06     27.20 o 
  -1  20   6      165.97      172.48     13.95 o 
   0  20   6      398.51      482.11     25.67 o 
   1  20   6        4.51       45.95     17.96 o 
   2  20   6     1711.81     1668.35     51.64 o 
   3  20   6      460.83      489.41     66.37 o 
   4  20   6      295.59      312.96     29.42 o 
   5  20   6        0.04        9.04     18.24 o 
  -9  21   6        0.30       52.81     20.56 o 
  -8  21   6       88.99       92.73     20.84 o 
  -7  21   6      102.88      135.83     21.25 o 
  -6  21   6      322.95      337.70     21.45 o 
  -5  21   6      628.12      644.00     22.46 o 
  -4  21   6      952.58      960.21     26.20 o 
  -3  21   6        1.86       41.33     10.97 o 
  -2  21   6     4084.08     3975.12     58.16 o 
  -1  21   6      780.50      751.80     22.58 o 
   0  21   6     6104.04     5770.39     88.08 o 
   1  21   6     1603.50     1519.90     46.28 o 
   2  21   6     2195.98     2189.07     58.06 o 
   3  21   6     1082.19     1066.01     62.90 o 
   4  21   6      634.47      646.11     39.61 o 
   5  21   6       63.16      120.81     23.99 o 
  -9  22   6     1115.65     1042.39     43.60 o 
  -8  22   6       22.53       14.09     17.04 o 
  -7  22   6     3188.33     2860.21     67.41 o 
  -6  22   6      570.63      585.48     26.66 o 
  -5  22   6     1575.29     1595.16     33.90 o 
  -4  22   6      167.10      163.50     14.74 o 
  -3  22   6     6189.71     6227.29     82.06 o 
  -2  22   6     1447.76     1460.63     31.60 o 
  -1  22   6      712.82      733.59     22.87 o 
   0  22   6      201.58      264.35     26.05 o 
   1  22   6      137.38      165.09     17.41 o 
   2  22   6        3.60       69.44     18.47 o 
   3  22   6      599.43      574.48     36.26 o 
   4  22   6        5.52       32.33     18.05 o 
   5  22   6      475.51      498.40     37.56 o 
  -9  23   6       19.37       75.50     22.08 o 
  -8  23   6        8.48        6.08     21.55 o 
  -7  23   6        6.06       33.37     28.29 o 
  -6  23   6      372.67      323.49     26.01 o 
  -5  23   6      205.25      215.29     16.29 o 
  -4  23   6       28.66       39.44     11.46 o 
  -3  23   6      685.16      731.00     23.72 o 
  -2  23   6     1013.55      911.79     32.97 o 
  -1  23   6     3608.56     3511.09     60.91 o 
   0  23   6     3090.18     2877.80     55.69 o 
   1  23   6     3200.60     2887.64     89.76 o 
   2  23   6     1629.15     1488.93     47.80 o 
   3  23   6     1466.17     1396.47     47.86 o 
   4  23   6      567.34      556.85     37.39 o 
   5  23   6      236.40      276.90     30.39 o 
  -8  24   6      752.76      725.90     51.17 o 
  -7  24   6       61.58       44.79     18.29 o 
  -6  24   6     1388.99     1311.73     42.94 o 
  -5  24   6      544.07      481.95     23.61 o 
  -4  24   6     1838.42     1834.73     37.48 o 
  -3  24   6       16.35       29.16     11.24 o 
  -2  24   6      166.62      166.22     22.34 o 
  -1  24   6        3.93       30.33     11.23 o 
   0  24   6      775.71      774.58     29.51 o 
   1  24   6       40.53      114.25     16.35 o 
   2  24   6     1191.10     1061.94     57.30 o 
   3  24   6       48.02      167.29     23.99 o 
   4  24   6      183.11      214.22     33.36 o 
   5  24   6        1.88       25.04     20.14 o 
  -8  25   6        0.32      -22.25     16.12 o 
  -7  25   6       43.16       62.08     19.26 o 
  -6  25   6       31.44       38.82     21.23 o 
  -5  25   6      566.78      581.62     31.59 o 
  -4  25   6       48.36       40.60     11.62 o 
  -3  25   6      423.15      485.81     22.45 o 
  -2  25   6     1151.56     1133.55     34.16 o 
  -1  25   6     4152.96     3877.82     68.33 o 
   0  25   6     1400.71     1353.40     46.42 o 
   1  25   6     2290.56     2284.38     49.96 o 
   2  25   6      977.12      980.18     40.26 o 
   3  25   6     1569.04     1513.90     50.98 o 
   4  25   6      460.49      486.73     36.40 o 
  -8  26   6        0.89      -12.84     16.93 o 
  -7  26   6     1064.36      973.06     39.69 o 
  -6  26   6      165.04      168.69     22.18 o 
  -5  26   6      384.80      411.31     21.41 o 
  -4  26   6      229.08      235.83     17.87 o 
  -3  26   6     1834.91     1783.42     44.14 o 
  -2  26   6        0.11       19.74     12.72 o 
  -1  26   6      378.85      444.65     27.83 o 
   0  26   6      265.84      296.70     22.49 o 
   1  26   6       74.51       81.77     19.89 o 
   2  26   6        3.13       36.64     22.10 o 
   3  26   6      276.45      277.08     28.74 o 
   4  26   6        2.09       35.11     19.82 o 
  -8  27   6      187.73      190.71     26.17 o 
  -7  27   6       31.31       39.60     18.45 o 
  -6  27   6        0.12       14.13     15.97 o 
  -5  27   6      143.31      138.95     16.90 o 
  -4  27   6      463.00      448.92     22.60 o 
  -3  27   6      732.88      701.68     24.46 o 
  -2  27   6     1629.38     1541.69     40.29 o 
  -1  27   6     1556.92     1460.34     39.14 o 
   0  27   6     2977.06     2768.80     62.84 o 
   1  27   6     1651.27     1559.81     49.94 o 
   2  27   6     1062.64     1003.38     42.89 o 
   3  27   6      366.09      338.05     31.21 o 
   4  27   6       87.77      112.42     24.54 o 
  -8  28   6      343.78      311.59     30.68 o 
  -7  28   6        5.71       -4.59     16.21 o 
  -6  28   6      554.42      616.75     36.02 o 
  -5  28   6        0.45       -8.99     11.18 o 
  -4  28   6      490.58      523.07     24.37 o 
  -3  28   6      466.71      446.85     22.73 o 
  -2  28   6      112.22      119.94     14.75 o 
  -1  28   6      196.01      214.29     20.39 o 
   0  28   6      481.73      480.81     27.62 o 
   1  28   6        0.23       64.98     19.15 o 
   2  28   6      315.41      336.02     30.47 o 
   3  28   6        0.71       22.07     23.16 o 
   4  28   6      134.93      132.40     24.63 o 
  -7  29   6       10.57        8.12     20.56 o 
  -6  29   6      483.16      504.29     33.28 o 
  -5  29   6      221.85      215.73     23.31 o 
  -4  29   6      189.29      189.12     17.24 o 
  -3  29   6       74.11       72.98     13.60 o 
  -2  29   6     1528.11     1399.15     39.77 o 
  -1  29   6     1594.64     1463.22     39.96 o 
   0  29   6      446.30      438.38     26.66 o 
   1  29   6      577.99      561.06     36.28 o 
   2  29   6      263.04      240.21     26.86 o 
   3  29   6      512.63      565.05     41.38 o 
  -7  30   6      569.56      531.37     35.92 o 
  -6  30   6      151.06      145.65     22.27 o 
  -5  30   6      115.46       82.37     18.71 o 
  -4  30   6      114.80       99.42     14.64 o 
  -3  30   6      203.46      211.16     18.00 o 
  -2  30   6        1.53        9.24     13.13 o 
  -1  30   6       25.84       15.43     15.05 o 
   0  30   6      143.91      160.88     19.11 o 
   1  30   6       65.51       86.32     20.51 o 
   2  30   6       33.16       27.25     18.48 o 
   3  30   6      108.20       99.28     23.35 o 
  -7  31   6       57.17       69.10     21.41 o 
  -6  31   6       40.45       38.51     18.08 o 
  -5  31   6      390.16      376.75     29.51 o 
  -4  31   6       74.44       69.07     14.08 o 
  -3  31   6     1046.17     1003.11     29.55 o 
  -2  31   6       28.13       50.02     14.93 o 
  -1  31   6      782.53      774.81     32.92 o 
   0  31   6      230.77      255.19     22.74 o 
   1  31   6     1021.79      959.40     41.04 o 
   2  31   6      146.84      117.14     23.23 o 
   3  31   6      159.15      140.74     25.53 o 
  -6  32   6      342.62      356.97     31.14 o 
  -5  32   6       55.65       34.98     17.17 o 
  -4  32   6      273.09      323.83     24.94 o 
  -3  32   6       31.30       44.63     13.62 o 
  -2  32   6       55.61       37.35     15.22 o 
  -1  32   6       31.22       41.16     15.18 o 
   0  32   6        6.53       17.77     14.54 o 
   1  32   6        5.10       10.73     16.50 o 
   2  32   6       67.09       58.70     20.66 o 
  -6  33   6      271.40      286.77     29.40 o 
  -5  33   6      262.01      256.74     39.44 o 
  -4  33   6      466.31      465.05     28.66 o 
  -3  33   6       39.26       43.67     14.06 o 
  -2  33   6     1514.57     1422.53     54.51 o 
  -1  33   6      337.93      367.86     26.42 o 
   0  33   6      765.47      826.23     33.63 o 
   1  33   6      146.22      157.44     24.32 o 
   2  33   6      604.78      547.30     38.45 o 
  -6  34   6      242.12      234.29     27.79 o 
  -5  34   6      583.99      619.52     46.32 o 
  -4  34   6       22.79       -2.88     16.87 o 
  -3  34   6      553.97      595.65     32.50 o 
  -2  34   6       52.51       64.28     17.49 o 
  -1  34   6       50.95       73.65     17.70 o 
   0  34   6        3.16        7.08     16.81 o 
   1  34   6       52.32       74.50     21.41 o 
   2  34   6        4.59        2.07     17.73 o 
  -5  35   6      255.20      253.27     28.01 o 
  -4  35   6      111.14      113.95     26.87 o 
  -3  35   6      761.64      801.03     33.48 o 
  -2  35   6        1.01       -8.16     21.59 o 
  -1  35   6      885.27      808.58     33.70 o 
   0  35   6       46.28       38.27     19.22 o 
   1  35   6      972.93      897.57     43.36 o 
  -5  36   6      281.36      261.89     28.09 o 
  -4  36   6      675.53      717.01     46.43 o 
  -3  36   6       68.98       70.91     18.00 o 
  -2  36   6      163.95      186.98     25.04 o 
  -1  36   6       29.56       49.67     16.87 o 
   0  36   6        0.28       18.71     18.49 o 
   1  36   6       23.70       31.83     19.60 o 
  -4  37   6       69.07       98.14     44.09 o 
  -3  37   6       39.90       48.90     21.83 o 
  -2  37   6      563.71      590.72     33.91 o 
  -1  37   6      359.50      372.53     28.42 o 
   0  37   6      424.59      398.81     34.22 o 
  -3  38   6      264.71      251.67     40.98 o 
  -2  38   6        1.81       -7.51     15.89 o 
  -1  38   6       90.85      112.92     20.48 o 
  -9   0   7      473.56      489.85     37.14 o 
  -7   0   7     7168.70     6983.51    113.25 o 
  -5   0   7     8407.96     8140.86    123.65 o 
  -3   0   7      416.02      450.38     19.00 o 
  -1   0   7     3219.17     3206.44     59.00 o 
   1   0   7     1858.09     1852.55     45.78 o 
   3   0   7     1345.04     1502.18     63.85 o 
   5   0   7        6.85       16.05     28.95 o 
 -10   1   7      355.77      386.28     31.13 o 
  -9   1   7      220.02      220.00     19.50 o 
  -8   1   7      843.64      934.40     24.38 o 
  -7   1   7      519.89      661.74     31.13 o 
  -6   1   7       47.64       43.11      8.10 o 
  -5   1   7        0.43       29.25      8.44 o 
  -4   1   7      949.88     1066.85     27.18 o 
  -3   1   7      266.10      275.97     13.56 o 
  -2   1   7      306.56      365.46     12.78 o 
  -1   1   7      144.33      162.16     10.51 o 
   0   1   7      512.57      513.67     15.04 o 
   1   1   7      336.68      324.31     14.50 o 
   2   1   7     3020.25     2897.62     41.30 o 
   3   1   7     2510.57     2487.13     42.07 o 
   4   1   7      874.42      798.03     40.84 o 
   5   1   7      638.66      645.68     46.66 o 
   6   1   7     1085.97     1060.77     54.40 o 
 -10   2   7      250.90      203.29     20.48 o 
  -9   2   7       29.66       25.46     13.01 o 
  -8   2   7     4885.68     4771.71     61.84 o 
  -7   2   7      244.80      276.63     20.65 o 
  -6   2   7     2422.71     2395.62     35.83 o 
  -5   2   7       67.27       81.64     10.40 o 
  -4   2   7    15512.27    15282.77    165.86 o 
  -3   2   7      708.94      698.20     16.29 o 
  -2   2   7     1947.42     1989.79     29.73 o 
  -1   2   7      727.06      725.10     17.18 o 
   0   2   7     2742.90     2895.59     39.28 o 
   1   2   7      233.41      241.32     12.97 o 
   2   2   7     1600.83     1583.47     33.31 o 
   3   2   7       80.79      210.35     14.98 o 
   4   2   7       25.28       40.52     22.92 o 
   5   2   7      175.71      249.82     33.11 o 
   6   2   7        1.75       86.69     26.43 o 
 -10   3   7       82.13       77.96     16.69 o 
  -9   3   7      110.69      144.34     17.18 o 
  -8   3   7     1384.18     1451.55     29.83 o 
  -7   3   7      420.22      503.00     18.12 o 
  -6   3   7      107.85      131.68     10.62 o 
  -5   3   7      766.78      823.20     19.18 o 
  -4   3   7       98.16      139.71      9.97 o 
  -3   3   7       53.27       40.95      7.25 o 
  -2   3   7      127.10      121.32      8.97 o 
  -1   3   7     1375.20     1347.64     27.87 o 
   0   3   7     2139.68     2002.82     30.91 o 
   1   3   7      210.73      245.03     13.11 o 
   2   3   7     3642.48     3375.02     69.72 o 
   3   3   7     1714.81     1738.04     31.19 o 
   4   3   7     1345.03     1308.33     40.70 o 
   5   3   7      517.05      595.12     45.18 o 
   6   3   7      926.95     1045.30     53.58 o 
 -10   4   7        3.62        1.71     13.49 o 
  -9   4   7      306.19      298.29     19.43 o 
  -8   4   7        4.25       48.95     10.94 o 
  -7   4   7     4305.17     4001.03     52.76 o 
  -6   4   7        4.04        2.31      5.30 o 
  -5   4   7     8569.21     8131.00     87.54 o 
  -4   4   7      461.57      491.12     15.03 o 
  -3   4   7     2149.17     2215.27     35.46 o 
  -2   4   7     1392.42     1412.10     24.11 o 
  -1   4   7     6386.25     6457.96     71.75 o 
   0   4   7        1.31       25.97      7.17 o 
   1   4   7     3037.65     2827.14     41.30 o 
   2   4   7      834.02      891.45     22.11 o 
   3   4   7      539.08      698.86     23.13 o 
   4   4   7       41.45       82.68     14.99 o 
   5   4   7       52.70       52.16     23.52 o 
   6   4   7       35.34      116.81     27.37 o 
 -10   5   7      284.51      321.55     24.25 o 
  -9   5   7      252.38      250.48     18.15 o 
  -8   5   7      780.03      872.40     23.39 o 
  -7   5   7      869.08      958.89     22.97 o 
  -6   5   7        6.42        6.26      7.77 o 
  -5   5   7      680.81      669.36     17.73 o 
  -4   5   7      411.52      505.39     15.74 o 
  -3   5   7      160.42      157.58      9.79 o 
  -2   5   7      616.34      629.99     21.96 o 
  -1   5   7      218.92      269.85     12.41 o 
   0   5   7        5.89       58.63      8.23 o 
   1   5   7     1872.43     1798.32     33.36 o 
   2   5   7     1260.35     1331.25     26.27 o 
   3   5   7     3077.45     3017.34     48.57 o 
   4   5   7      511.73      546.57     34.08 o 
   5   5   7     1326.24     1233.44     55.37 o 
   6   5   7      485.39      565.45     47.26 o 
 -10   6   7       57.06       68.36     17.29 o 
  -9   6   7       33.91       40.17     12.30 o 
  -8   6   7     2623.62     2603.20     47.67 o 
  -7   6   7      181.23      209.22     15.38 o 
  -6   6   7     1527.19     1500.15     27.15 o 
  -5   6   7      200.05      202.25     13.89 o 
  -4   6   7    12222.26    11877.99    120.49 o 
  -3   6   7      463.62      429.77     15.98 o 
  -2   6   7     6095.80     6060.56     67.62 o 
  -1   6   7      171.16      192.80     11.23 o 
   0   6   7     7450.14     7257.71     79.48 o 
   1   6   7      615.83      591.64     17.37 o 
   2   6   7     4831.14     4600.66     78.35 o 
   3   6   7      204.09      308.29     17.85 o 
   4   6   7        0.74        3.08     12.48 o 
   5   6   7       52.04      138.91     26.64 o 
   6   6   7      104.10       99.55     28.47 o 
 -10   7   7      113.41      132.57     21.14 o 
  -9   7   7      192.60      182.16     16.62 o 
  -8   7   7     1320.23     1276.66     30.87 o 
  -7   7   7     1463.06     1442.12     57.91 o 
  -6   7   7      452.17      475.20     16.28 o 
  -5   7   7      406.27      409.37     15.27 o 
  -4   7   7      987.69     1080.77     21.28 o 
  -3   7   7      312.95      302.88     12.34 o 
  -2   7   7      401.06      441.79     16.84 o 
  -1   7   7        2.76       59.80      8.01 o 
   0   7   7     1449.78     1494.50     26.41 o 
   1   7   7      478.60      520.06     16.69 o 
   2   7   7     1662.31     1628.87     32.39 o 
   3   7   7      817.05      809.69     28.20 o 
   4   7   7      437.42      424.43     25.20 o 
   5   7   7      710.39      780.04     38.40 o 
   6   7   7      903.66      849.42     64.63 o 
 -10   8   7       17.01       26.57     16.63 o 
  -9   8   7      133.17      122.91     15.27 o 
  -8   8   7      138.79      145.50     15.16 o 
  -7   8   7      977.71     1034.43     23.73 o 
  -6   8   7       39.77       21.00      8.09 o 
  -5   8   7     5885.31     5772.32     66.35 o 
  -4   8   7      231.62      262.44     12.34 o 
  -3   8   7     5566.17     5515.05     62.56 o 
  -2   8   7      257.02      232.06     11.41 o 
  -1   8   7    10504.34     9763.61    101.67 o 
   0   8   7      565.93      543.40     18.01 o 
   1   8   7     3581.02     3416.05     45.54 o 
   2   8   7      137.68      237.36     18.36 o 
   3   8   7     1044.72     1111.28     40.43 o 
   4   8   7      128.62      136.30     17.76 o 
   5   8   7       33.78       26.56     18.57 o 
   6   8   7        2.20      125.33     28.94 o 
 -10   9   7      532.01      550.67     43.76 o 
  -9   9   7      281.21      285.35     19.36 o 
  -8   9   7      865.91      841.84     29.02 o 
  -7   9   7      613.80      595.81     21.37 o 
  -6   9   7       21.90       46.25      9.53 o 
  -5   9   7      835.57      839.94     19.57 o 
  -4   9   7       16.75       65.04      8.04 o 
  -3   9   7      105.90      135.74      9.74 o 
  -2   9   7      225.11      262.27     14.61 o 
  -1   9   7     1459.34     1493.62     25.59 o 
   0   9   7        1.74       44.84      9.26 o 
   1   9   7      314.99      360.59     15.19 o 
   2   9   7     4113.99     4028.13     66.29 o 
   3   9   7      883.16      965.34     30.88 o 
   4   9   7     1077.28     1110.18     34.70 o 
   5   9   7      487.01      562.50     35.25 o 
 -10  10   7       51.13       47.35     26.77 o 
  -9  10   7        0.12       -4.33     12.77 o 
  -8  10   7     2368.93     2259.57     47.92 o 
  -7  10   7       31.46       46.95      9.63 o 
  -6  10   7     3725.16     3532.76     53.00 o 
  -5  10   7        6.12       11.97      8.99 o 
  -4  10   7     9688.87     9426.39    110.82 o 
  -3  10   7      157.70      151.54     12.24 o 
  -2  10   7     6301.10     6376.22     85.79 o 
  -1  10   7        3.64       41.94      9.36 o 
   0  10   7     7557.75     7479.09     91.35 o 
   1  10   7      409.84      459.12     17.24 o 
   2  10   7     2591.59     2522.96     42.94 o 
   3  10   7      908.32      877.73     34.25 o 
   4  10   7       28.09       59.60     15.54 o 
   5  10   7       11.72       63.37     18.43 o 
 -10  11   7      143.91      109.94     27.77 o 
  -9  11   7      145.21      133.00     18.01 o 
  -8  11   7      583.27      611.22     29.34 o 
  -7  11   7     1591.33     1559.20     33.11 o 
  -6  11   7     1046.26     1103.40     26.92 o 
  -5  11   7       55.21       65.84     10.67 o 
  -4  11   7      305.68      365.10     17.58 o 
  -3  11   7      121.88      111.90     14.19 o 
  -2  11   7      375.30      435.14     20.89 o 
  -1  11   7      111.20      165.35     13.71 o 
   0  11   7     3514.07     3404.90     50.47 o 
   1  11   7     1211.43     1123.09     26.08 o 
   2  11   7      791.98      805.33     27.35 o 
   3  11   7     1130.51     1080.58     43.01 o 
   4  11   7      369.64      352.08     28.77 o 
   5  11   7     1017.13      977.82     70.89 o 
 -10  12   7       74.11      101.58     25.95 o 
  -9  12   7      253.27      269.51     28.12 o 
  -8  12   7       22.61       34.60     14.55 o 
  -7  12   7     1223.20     1192.58     36.36 o 
  -6  12   7      453.07      460.95     19.95 o 
  -5  12   7     3586.15     3557.59     53.04 o 
  -4  12   7      750.13      739.41     21.95 o 
  -3  12   7     4254.58     4059.35     57.31 o 
  -2  12   7      146.36      167.18     12.92 o 
  -1  12   7     5070.07     4963.74     66.39 o 
   0  12   7     1164.61     1048.74     25.34 o 
   1  12   7     1324.14     1314.02     28.51 o 
   2  12   7      249.39      335.37     21.14 o 
   3  12   7      246.38      300.99     26.10 o 
   4  12   7       44.74      111.27     21.11 o 
   5  12   7        0.06        7.40     17.83 o 
 -10  13   7      306.26      300.61     75.88 o 
  -9  13   7      130.35      156.91     22.63 o 
  -8  13   7      177.01      192.65     18.68 o 
  -7  13   7      156.90      179.58     15.05 o 
  -6  13   7      197.59      204.59     15.12 o 
  -5  13   7      116.56      132.61     12.96 o 
  -4  13   7      617.66      752.28     27.27 o 
  -3  13   7       31.47       38.41      9.41 o 
  -2  13   7      990.99      979.55     24.19 o 
  -1  13   7     1470.83     1404.51     56.93 o 
   0  13   7       97.91      110.00     11.91 o 
   1  13   7      849.51      740.02     25.87 o 
   2  13   7     3054.59     2897.96     76.96 o 
   3  13   7     1149.73     1143.21     65.94 o 
   4  13   7     1240.33     1133.12     43.17 o 
   5  13   7      368.18      337.90     30.16 o 
 -10  14   7      151.86      183.93     25.54 o 
  -9  14   7        2.50      -24.83     16.55 o 
  -8  14   7     1607.57     1529.75     39.59 o 
  -7  14   7       33.64       56.07     13.25 o 
  -6  14   7     2077.92     1970.46     37.30 o 
  -5  14   7      354.10      400.63     21.58 o 
  -4  14   7    12482.65    12181.02    142.55 o 
  -3  14   7      398.63      442.75     26.52 o 
  -2  14   7     3818.22     3768.22     54.95 o 
  -1  14   7        0.60       11.52      7.09 o 
   0  14   7     3303.24     3233.99     49.40 o 
   1  14   7      212.48      239.14     18.30 o 
   2  14   7      561.92      640.97     25.37 o 
   3  14   7       87.72      105.94     19.87 o 
   4  14   7      260.38      270.40     27.07 o 
   5  14   7       19.55       28.58     19.76 o 
 -10  15   7      224.87      191.74     26.24 o 
  -9  15   7       22.28       17.36     16.97 o 
  -8  15   7      275.57      280.45     21.76 o 
  -7  15   7      697.12      694.65     26.13 o 
  -6  15   7       56.20       65.00     11.48 o 
  -5  15   7     2542.01     2460.28     47.61 o 
  -4  15   7      193.29      294.63     17.20 o 
  -3  15   7       14.27       36.80      9.81 o 
  -2  15   7      382.14      482.77     23.20 o 
  -1  15   7      784.75      705.16     27.28 o 
   0  15   7     2986.73     2900.78     46.17 o 
   1  15   7     1407.05     1346.12     46.67 o 
   2  15   7      961.26      924.82     43.75 o 
   3  15   7     1010.12      928.75     38.24 o 
   4  15   7       23.50       53.45     18.59 o 
   5  15   7      524.53      536.96     37.48 o 
  -9  16   7      526.32      504.64     37.15 o 
  -8  16   7        7.06        3.02     13.09 o 
  -7  16   7     1200.22     1186.76     33.46 o 
  -6  16   7        0.98        0.68      9.41 o 
  -5  16   7     2888.89     2910.26     53.19 o 
  -4  16   7      476.93      491.79     23.28 o 
  -3  16   7     5207.71     5033.29     68.76 o 
  -2  16   7     1436.43     1406.60     31.15 o 
  -1  16   7     1371.48     1376.55     38.46 o 
   0  16   7      123.37      132.69     14.93 o 
   1  16   7      224.31      297.97     20.59 o 
   2  16   7       15.46       68.16     17.05 o 
   3  16   7      398.27      438.94     43.95 o 
   4  16   7        1.45      -12.64     15.74 o 
   5  16   7       67.72      113.76     23.21 o 
  -9  17   7       78.74       85.90     22.39 o 
  -8  17   7       44.96       59.93     18.16 o 
  -7  17   7      221.51      237.95     19.36 o 
  -6  17   7       22.67       47.36     11.08 o 
  -5  17   7      133.37      176.52     17.21 o 
  -4  17   7       60.14       98.61     12.32 o 
  -3  17   7       70.34       78.75     11.57 o 
  -2  17   7     2410.96     2348.21     42.75 o 
  -1  17   7     3674.73     3493.41     53.12 o 
   0  17   7      319.26      355.84     22.17 o 
   1  17   7     2263.07     2012.39     60.87 o 
   2  17   7     1179.19     1134.94     40.60 o 
   3  17   7      700.32      757.79     36.42 o 
   4  17   7        1.75       -3.40     16.17 o 
   5  17   7      326.91      392.65     33.54 o 
  -9  18   7       26.49       36.91     18.90 o 
  -8  18   7     1113.09     1003.91     39.90 o 
  -7  18   7        4.02       11.23     12.06 o 
  -6  18   7     2090.91     2025.63     51.81 o 
  -5  18   7      508.64      476.19     23.18 o 
  -4  18   7     6178.31     6077.31     80.66 o 
  -3  18   7      502.42      530.03     21.16 o 
  -2  18   7     3164.39     3185.42     50.42 o 
  -1  18   7      472.08      590.67     21.57 o 
   0  18   7     2767.90     2773.85     53.64 o 
   1  18   7      109.68       99.07     12.71 o 
   2  18   7       95.67      150.18     21.37 o 
   3  18   7       18.25        9.17     16.51 o 
   4  18   7      117.77      140.28     32.50 o 
   5  18   7      214.74      200.33     30.32 o 
  -9  19   7       12.95       -2.74     17.25 o 
  -8  19   7      267.23      288.98     27.56 o 
  -7  19   7      697.82      744.77     28.98 o 
  -6  19   7      445.03      471.44     22.07 o 
  -5  19   7      643.68      570.06     37.92 o 
  -4  19   7      352.05      398.03     26.60 o 
  -3  19   7        4.76       42.14     11.01 o 
  -2  19   7      147.67      210.44     15.28 o 
  -1  19   7     1618.28     1549.45     32.74 o 
   0  19   7     1438.79     1352.38     53.29 o 
   1  19   7      541.25      552.55     33.24 o 
   2  19   7     1134.27     1111.19     71.72 o 
   3  19   7      117.46      103.40     20.42 o 
   4  19   7      947.56      925.03     48.96 o 
  -9  20   7      216.96      192.53     25.70 o 
  -8  20   7       27.26       17.92     16.86 o 
  -7  20   7      493.78      485.64     26.58 o 
  -6  20   7       20.44       28.40     11.03 o 
  -5  20   7     2241.43     2139.16     45.34 o 
  -4  20   7       46.36       64.44     11.93 o 
  -3  20   7     4507.19     4331.80     63.51 o 
  -2  20   7      647.17      690.25     24.05 o 
  -1  20   7     3276.35     3166.32     50.80 o 
   0  20   7       89.22       70.59     14.43 o 
   1  20   7      768.33      735.77     36.41 o 
   2  20   7       46.53       59.90     18.42 o 
   3  20   7      314.10      312.92     28.84 o 
   4  20   7       35.91       79.35     20.36 o 
  -9  21   7      103.91      118.28     23.96 o 
  -8  21   7      144.39      112.74     21.13 o 
  -7  21   7      674.09      697.76     29.30 o 
  -6  21   7      154.31      175.66     15.65 o 
  -5  21   7     1073.91     1021.61     31.32 o 
  -4  21   7       58.40       89.84     13.25 o 
  -3  21   7      480.96      488.84     22.45 o 
  -2  21   7     1422.74     1437.50     32.59 o 
  -1  21   7      566.68      637.62     22.58 o 
   0  21   7       76.32      130.05     16.91 o 
   1  21   7      946.77      809.77     50.82 o 
   2  21   7      854.86      850.33     38.48 o 
   3  21   7      164.98      176.00     24.98 o 
   4  21   7      113.56       88.81     24.93 o 
  -9  22   7      104.50       83.69     23.54 o 
  -8  22   7      411.74      422.73     32.63 o 
  -7  22   7       32.33       31.65     17.10 o 
  -6  22   7      807.68      818.36     29.02 o 
  -5  22   7       66.19       79.23     14.84 o 
  -4  22   7     4305.98     4199.87     82.72 o 
  -3  22   7       38.97       47.08     13.50 o 
  -2  22   7     5363.56     5042.46     81.86 o 
  -1  22   7        8.15       26.18     13.18 o 
   0  22   7     4764.72     4389.42     75.00 o 
   1  22   7      162.11      159.06     22.55 o 
   2  22   7      698.38      672.96     36.81 o 
   3  22   7        0.05       -4.04     21.23 o 
   4  22   7       74.23       76.99     22.36 o 
  -8  23   7      454.01      407.28     32.04 o 
  -7  23   7      718.35      683.99     36.11 o 
  -6  23   7      698.45      668.96     27.39 o 
  -5  23   7        5.38       15.65     12.82 o 
  -4  23   7      266.16      307.71     19.46 o 
  -3  23   7       65.50      104.61     15.78 o 
  -2  23   7      207.75      267.29     21.04 o 
  -1  23   7     1331.30     1208.16     35.47 o 
   0  23   7     1328.90     1351.81     39.69 o 
   1  23   7      848.27      833.26     38.03 o 
   2  23   7      711.30      695.41     37.98 o 
   3  23   7      159.55      197.05     26.02 o 
   4  23   7      517.98      545.52     39.02 o 
  -8  24   7        1.52       17.11     18.03 o 
  -7  24   7      136.12      125.79     21.89 o 
  -6  24   7       29.28       10.68     12.43 o 
  -5  24   7     1396.38     1379.18     37.21 o 
  -4  24   7       99.10       98.14     16.11 o 
  -3  24   7     3932.92     3793.92     59.58 o 
  -2  24   7        0.32       -2.28     11.78 o 
  -1  24   7     3097.25     3011.63     59.48 o 
   0  24   7      137.10      149.41     20.62 o 
   1  24   7     1280.01     1185.95     47.54 o 
   2  24   7       30.15       69.12     19.55 o 
   3  24   7      693.07      697.76     70.44 o 
   4  24   7       27.36       52.66     20.61 o 
  -8  25   7      135.54      151.75     23.88 o 
  -7  25   7      258.08      242.69     26.29 o 
  -6  25   7      176.29      205.31     24.63 o 
  -5  25   7       36.92       29.10     13.43 o 
  -4  25   7      328.69      337.97     20.54 o 
  -3  25   7       22.86       57.28     13.25 o 
  -2  25   7      262.46      341.53     20.03 o 
  -1  25   7      593.39      622.53     28.69 o 
   0  25   7      151.23      179.43     20.44 o 
   1  25   7      941.17      903.37     65.17 o 
   2  25   7      967.27      956.54     41.31 o 
   3  25   7      247.95      245.80     27.83 o 
  -8  26   7      116.77      118.26     23.42 o 
  -7  26   7       25.93       -0.24     16.36 o 
  -6  26   7      555.74      631.39     34.62 o 
  -5  26   7        0.11      -15.06     12.01 o 
  -4  26   7     2701.77     2625.37     61.63 o 
  -3  26   7       59.83       50.91     13.42 o 
  -2  26   7     3417.71     3272.83     54.52 o 
  -1  26   7        6.76       11.41     13.24 o 
   0  26   7     1589.17     1453.56     40.35 o 
   1  26   7      144.16      113.79     21.44 o 
   2  26   7      250.02      263.60     28.24 o 
   3  26   7        0.31        3.37     18.12 o 
  -7  27   7      175.32      151.06     23.12 o 
  -6  27   7        0.40       11.85     16.25 o 
  -5  27   7       74.34       70.85     15.81 o 
  -4  27   7      225.44      244.64     18.71 o 
  -3  27   7      157.00      157.12     16.32 o 
  -2  27   7      523.13      591.30     30.47 o 
  -1  27   7      195.38      276.84     22.77 o 
   0  27   7      590.92      632.89     30.27 o 
   1  27   7      410.27      415.11     35.00 o 
   2  27   7      256.55      248.85     32.01 o 
   3  27   7      171.25      152.64     25.28 o 
  -7  28   7      303.49      292.55     28.79 o 
  -6  28   7      120.65       94.92     19.78 o 
  -5  28   7     1140.10     1173.46     50.16 o 
  -4  28   7       16.66        8.74     11.43 o 
  -3  28   7     2551.46     2388.75     46.28 o 
  -2  28   7       16.99       36.46     14.78 o 
  -1  28   7     1444.47     1352.15     39.17 o 
   0  28   7        0.43        7.83     13.79 o 
   1  28   7      227.98      180.26     25.30 o 
   2  28   7        4.16        7.77     20.73 o 
   3  28   7      249.79      207.13     28.72 o 
  -7  29   7       32.29       30.28     25.62 o 
  -6  29   7       20.64       54.69     18.99 o 
  -5  29   7      283.75      314.42     23.52 o 
  -4  29   7       26.46       34.27     13.42 o 
  -3  29   7       16.05       28.34     12.49 o 
  -2  29   7      271.41      302.43     27.49 o 
  -1  29   7      311.84      295.85     31.31 o 
   0  29   7       76.90       54.60     21.14 o 
   1  29   7      217.99      235.48     27.69 o 
   2  29   7      362.68      416.16     35.12 o 
  -7  30   7       31.32       -1.16     17.59 o 
  -6  30   7      494.95      506.87     34.22 o 
  -5  30   7       10.72       -5.89     12.87 o 
  -4  30   7     2180.08     2103.39     44.23 o 
  -3  30   7       87.53       74.68     14.65 o 
  -2  30   7      685.39      710.96     31.70 o 
  -1  30   7       70.52       84.46     16.69 o 
   0  30   7      626.92      643.80     31.88 o 
   1  30   7      123.87      123.66     22.57 o 
   2  30   7      118.45      120.14     24.13 o 
  -6  31   7       28.46        9.35     17.94 o 
  -5  31   7       58.88       83.57     19.62 o 
  -4  31   7       43.93       59.70     14.48 o 
  -3  31   7        3.37        4.28     14.39 o 
  -2  31   7      158.76      192.25     21.10 o 
  -1  31   7      667.11      651.88     38.47 o 
   0  31   7      524.25      463.24     34.90 o 
   1  31   7      179.59      183.87     25.71 o 
   2  31   7      187.68      202.97     30.81 o 
  -6  32   7      203.49      182.77     25.65 o 
  -5  32   7      630.85      621.52     37.64 o 
  -4  32   7        1.97        6.95     13.18 o 
  -3  32   7     1022.17      960.87     35.45 o 
  -2  32   7      143.12      172.16     21.46 o 
  -1  32   7      659.96      716.02     34.20 o 
   0  32   7      184.37      201.97     26.87 o 
   1  32   7      314.71      272.63     30.04 o 
  -5  33   7        6.71       21.34     17.54 o 
  -4  33   7        3.64      -14.09     12.78 o 
  -3  33   7      110.09      140.39     20.31 o 
  -2  33   7      435.07      507.57     36.98 o 
  -1  33   7      189.26      234.52     23.30 o 
   0  33   7      350.38      369.37     47.87 o 
   1  33   7      200.14      277.63     32.70 o 
  -5  34   7       59.94       54.74     19.97 o 
  -4  34   7      759.65      771.88     31.87 o 
  -3  34   7      318.93      335.52     27.20 o 
  -2  34   7      430.08      375.03     31.65 o 
  -1  34   7       74.33       58.26     18.10 o 
   0  34   7      567.73      593.76     40.27 o 
  -4  35   7        5.43        1.58     19.38 o 
  -3  35   7        1.82      -20.01     14.51 o 
  -2  35   7       53.90       55.44     18.51 o 
  -1  35   7      138.45      147.16     21.80 o 
   0  35   7      268.31      324.44     36.61 o 
  -3  36   7      500.74      454.00     47.60 o 
  -2  36   7       76.11       42.45     18.41 o 
  -1  36   7      392.57      396.30     29.89 o 
 -10   0   8       63.70       45.29     22.21 o 
  -8   0   8      877.56      977.43     35.42 o 
  -6   0   8     1369.82     1329.77     36.58 o 
  -4   0   8     4404.44     4313.22     76.02 o 
  -2   0   8    12507.99    11761.49    171.24 o 
   0   0   8    10214.08     9893.15    149.20 o 
   2   0   8    10534.53    10063.43    154.14 o 
   4   0   8      422.03      368.58     50.88 o 
 -10   1   8      306.15      300.94     23.62 o 
  -9   1   8      725.28      664.16     28.14 o 
  -8   1   8     2065.65     2016.08     36.34 o 
  -7   1   8      971.88      970.26     23.60 o 
  -6   1   8      854.28      871.25     21.02 o 
  -5   1   8      945.30      933.24     26.79 o 
  -4   1   8     2255.32     2270.24     38.36 o 
  -3   1   8        9.21        3.35      8.44 o 
  -2   1   8      981.92     1130.42     23.18 o 
  -1   1   8      757.58     1123.33     24.29 o 
   0   1   8      134.80      226.21     13.40 o 
   1   1   8      531.78      615.03     19.04 o 
   2   1   8       88.80      290.84     21.96 o 
   3   1   8      382.86      451.96     21.87 o 
   4   1   8       20.27       32.58     20.71 o 
   5   1   8      159.50      220.45     43.31 o 
 -10   2   8        3.15       26.72     14.59 o 
  -9   2   8       17.96       16.18     11.76 o 
  -8   2   8        0.06       71.73     11.76 o 
  -7   2   8      323.27      401.28     17.75 o 
  -6   2   8      180.58      148.54     10.93 o 
  -5   2   8     2223.35     2198.48     34.09 o 
  -4   2   8      223.61      256.57     14.99 o 
  -3   2   8     1450.51     1483.53     26.16 o 
  -2   2   8       96.25       72.45      9.34 o 
  -1   2   8    17334.49    16379.55    163.10 o 
   0   2   8      803.14      810.77     20.61 o 
   1   2   8     4546.82     4507.91     57.41 o 
   2   2   8      384.69      527.61     29.73 o 
   3   2   8     2998.80     2727.70    101.99 o 
   4   2   8      187.96      222.55     30.38 o 
   5   2   8      480.50      566.59     46.56 o 
 -10   3   8      355.20      383.16     25.98 o 
  -9   3   8      411.36      421.18     22.46 o 
  -8   3   8     1397.56     1360.40     29.35 o 
  -7   3   8     1660.90     1573.97     34.66 o 
  -6   3   8      156.75      177.27     18.06 o 
  -5   3   8     1391.12     1337.78     25.37 o 
  -4   3   8     1264.41     1267.52     24.13 o 
  -3   3   8      145.47      164.66     10.97 o 
  -2   3   8      719.13      733.42     18.56 o 
  -1   3   8      110.27      246.15     15.85 o 
   0   3   8        9.07       53.94      9.28 o 
   1   3   8      167.15      213.30     13.82 o 
   2   3   8     1426.33     1421.21     48.62 o 
   3   3   8      338.14      405.50     23.67 o 
   4   3   8      341.57      375.09     69.48 o 
   5   3   8      107.21      106.29     27.34 o 
 -10   4   8      161.59      157.05     19.45 o 
  -9   4   8      122.54      139.47     15.62 o 
  -8   4   8      262.15      282.51     17.19 o 
  -7   4   8       47.90       79.64     16.75 o 
  -6   4   8       64.21       46.36      8.95 o 
  -5   4   8       88.18       83.15     10.14 o 
  -4   4   8      404.61      396.80     15.19 o 
  -3   4   8       10.11        6.14      6.69 o 
  -2   4   8     1034.05     1022.13     21.96 o 
  -1   4   8      638.09      629.44     18.36 o 
   0   4   8     2618.19     2539.73     37.95 o 
   1   4   8      322.87      316.01     16.07 o 
   2   4   8     5023.28     4800.43     61.19 o 
   3   4   8      369.18      436.32     26.75 o 
   4   4   8      353.42      334.41     35.10 o 
   5   4   8      128.33      153.86     40.61 o 
 -10   5   8      125.47      138.30     18.66 o 
  -9   5   8      831.98      889.96     27.73 o 
  -8   5   8     1305.69     1188.52     27.12 o 
  -7   5   8     2029.15     1921.25     36.80 o 
  -6   5   8      734.65      701.82     19.15 o 
  -5   5   8     1312.08     1292.36     31.83 o 
  -4   5   8      995.07     1012.47     21.64 o 
  -3   5   8     2658.39     2562.75     37.00 o 
  -2   5   8      104.49      106.27     10.22 o 
  -1   5   8     2395.29     2380.38     36.24 o 
   0   5   8       37.71       45.65      9.67 o 
   1   5   8      204.09      167.06     15.04 o 
   2   5   8      123.37      169.92     13.37 o 
   3   5   8      445.30      527.35     27.35 o 
   4   5   8      123.03      146.63     26.91 o 
   5   5   8      354.10      345.17     38.18 o 
 -10   6   8        0.94       -3.71     24.08 o 
  -9   6   8       34.47       36.27     13.05 o 
  -8   6   8      254.89      269.54     26.95 o 
  -7   6   8       58.78       79.89     10.79 o 
  -6   6   8     1181.94     1118.78     30.08 o 
  -5   6   8      516.54      594.81     17.73 o 
  -4   6   8        0.20       41.36      7.86 o 
  -3   6   8       13.57       51.84      8.24 o 
  -2   6   8       64.91       75.05      9.32 o 
  -1   6   8     7991.63     7755.30     85.70 o 
   0   6   8      139.62      170.68     12.25 o 
   1   6   8     1472.04     1553.29     32.47 o 
   2   6   8        4.04       22.38     13.58 o 
   3   6   8     1935.15     1886.67     43.66 o 
   4   6   8       71.82       94.36     16.39 o 
   5   6   8      448.03      524.89     65.59 o 
 -10   7   8      342.44      375.37     30.35 o 
  -9   7   8      323.52      290.51     22.66 o 
  -8   7   8      870.76      874.69     26.64 o 
  -7   7   8     1776.05     1779.45     36.05 o 
  -6   7   8     1090.58     1072.20     26.93 o 
  -5   7   8     4398.04     4268.18     60.75 o 
  -4   7   8     4141.21     4034.26     57.85 o 
  -3   7   8     2613.47     2589.47     42.63 o 
  -2   7   8     3146.08     3005.45     47.04 o 
  -1   7   8     2697.72     2772.79     48.59 o 
   0   7   8     2290.85     2080.82     33.72 o 
   1   7   8      121.64      133.81     12.20 o 
   2   7   8      214.84      268.55     17.70 o 
   3   7   8      300.51      315.38     22.55 o 
   4   7   8      131.20      161.44     22.11 o 
   5   7   8      102.22       66.43     35.84 o 
 -10   8   8      205.60      229.76     25.59 o 
  -9   8   8      177.99      163.03     18.89 o 
  -8   8   8       28.93       41.14     13.62 o 
  -7   8   8       11.01       54.18     11.39 o 
  -6   8   8      102.40      115.61     12.90 o 
  -5   8   8       22.67       48.97     12.04 o 
  -4   8   8      929.34      910.25     24.18 o 
  -3   8   8        0.15       40.96      9.53 o 
  -2   8   8     3002.55     2860.03     45.79 o 
  -1   8   8      149.40      205.76     14.95 o 
   0   8   8     2539.30     2538.49     45.01 o 
   1   8   8      321.67      300.58     17.52 o 
   2   8   8     2947.48     2716.79    130.72 o 
   3   8   8       58.33      132.60     20.22 o 
   4   8   8      939.99      896.93     37.76 o 
   5   8   8       34.12       75.74     36.48 o 
 -10   9   8      126.91      149.54     45.21 o 
  -9   9   8      151.83      128.31     18.26 o 
  -8   9   8     1757.31     1632.08     40.69 o 
  -7   9   8      631.58      665.05     22.55 o 
  -6   9   8     1278.34     1232.00     28.96 o 
  -5   9   8      313.87      329.16     20.06 o 
  -4   9   8     2192.70     2207.26     44.85 o 
  -3   9   8     2497.10     2441.79     41.53 o 
  -2   9   8     1411.31     1345.72     29.38 o 
  -1   9   8     2056.85     2175.81     39.04 o 
   0   9   8      223.86      269.87     21.16 o 
   1   9   8        0.00       12.14      9.76 o 
   2   9   8       69.39      153.22     24.04 o 
   3   9   8      403.09      404.63     29.22 o 
   4   9   8       31.79      107.49     20.21 o 
   5   9   8      294.72      278.41     49.95 o 
 -10  10   8       30.36       31.42     22.16 o 
  -9  10   8       12.80      -17.79     12.37 o 
  -8  10   8        6.33       33.85     13.33 o 
  -7  10   8      174.30      185.43     19.13 o 
  -6  10   8        2.53       10.76     12.61 o 
  -5  10   8     1760.44     1738.61     52.56 o 
  -4  10   8     1489.37     1474.30     31.40 o 
  -3  10   8      927.48      935.85     24.86 o 
  -2  10   8        0.27        5.38      8.76 o 
  -1  10   8     7493.71     7311.45     91.76 o 
   0  10   8      974.98      883.39     28.33 o 
   1  10   8     3275.48     3015.38     55.95 o 
   2  10   8       33.57       57.26     11.35 o 
   3  10   8     3897.80     3406.95     83.82 o 
   4  10   8       64.60       45.05     17.96 o 
 -10  11   8      109.95      102.38     22.33 o 
  -9  11   8      432.73      437.50     32.47 o 
  -8  11   8      316.69      347.30     23.64 o 
  -7  11   8     1852.92     1833.48     51.15 o 
  -6  11   8      374.13      418.77     20.44 o 
  -5  11   8     2816.08     2651.82     50.52 o 
  -4  11   8     1220.24     1245.30     29.33 o 
  -3  11   8      261.21      297.98     18.94 o 
  -2  11   8      647.05      668.13     21.55 o 
  -1  11   8        6.32       69.40     11.46 o 
   0  11   8     1353.48     1244.92     28.72 o 
   1  11   8      311.14      349.76     21.79 o 
   2  11   8      233.38      231.67     19.14 o 
   3  11   8       18.33      144.22     22.03 o 
   4  11   8        0.38        7.45     26.67 o 
 -10  12   8       95.77      113.37     22.71 o 
  -9  12   8      165.90      170.19     30.44 o 
  -8  12   8      174.57      163.37     18.35 o 
  -7  12   8      197.29      232.85     16.81 o 
  -6  12   8      225.35      250.99     17.16 o 
  -5  12   8      377.82      403.17     22.41 o 
  -4  12   8     2826.82     2743.68     46.00 o 
  -3  12   8      917.20      922.98     25.14 o 
  -2  12   8     5195.07     4974.10     68.71 o 
  -1  12   8        2.47       22.28     10.03 o 
   0  12   8     3014.87     2888.42     47.29 o 
   1  12   8      799.12      720.50     26.96 o 
   2  12   8     3219.25     2924.62    108.04 o 
   3  12   8      134.00      146.60     22.13 o 
   4  12   8      505.42      538.14     35.62 o 
  -9  13   8      235.48      257.33     22.87 o 
  -8  13   8     1664.26     1476.37     39.43 o 
  -7  13   8      871.39      931.79     28.90 o 
  -6  13   8     1386.43     1346.58     31.32 o 
  -5  13   8      146.51      212.00     22.25 o 
  -4  13   8      915.16      923.92     27.36 o 
  -3  13   8     2000.75     1960.59     37.50 o 
  -2  13   8       28.45       61.32     11.32 o 
  -1  13   8      522.93      596.36     24.92 o 
   0  13   8      187.26      226.39     15.91 o 
   1  13   8       14.94       31.03     12.77 o 
   2  13   8      148.70      147.12     36.34 o 
   3  13   8       70.68       84.76     19.50 o 
   4  13   8      181.76      182.93     25.12 o 
  -9  14   8       29.11       20.81     14.86 o 
  -8  14   8        5.26       58.25     15.41 o 
  -7  14   8      267.19      281.64     18.45 o 
  -6  14   8        9.19       31.60     10.64 o 
  -5  14   8     5351.65     5159.80     72.24 o 
  -4  14   8      250.55      208.71     15.72 o 
  -3  14   8     5399.78     5215.62     72.03 o 
  -2  14   8       48.42       33.67     10.58 o 
  -1  14   8     8017.00     7330.50    106.21 o 
   0  14   8       72.54       79.42     12.07 o 
   1  14   8     2362.15     2334.92     48.93 o 
   2  14   8       32.60       73.11     21.22 o 
   3  14   8     1360.06     1268.85     46.28 o 
   4  14   8       99.13       77.62     24.48 o 
  -9  15   8      480.98      426.63     32.48 o 
  -8  15   8      552.65      560.10     29.38 o 
  -7  15   8     2262.95     2198.26     46.39 o 
  -6  15   8       92.15      100.87     13.81 o 
  -5  15   8     3920.49     3851.58     59.08 o 
  -4  15   8      246.48      270.26     17.42 o 
  -3  15   8       24.26       84.75     13.68 o 
  -2  15   8        0.53       29.57     10.57 o 
  -1  15   8       36.40       82.35     16.96 o 
   0  15   8      303.41      264.74     20.31 o 
   1  15   8       67.61       92.43     16.93 o 
   2  15   8      330.98      338.07     27.80 o 
   3  15   8       44.21       36.84     18.31 o 
   4  15   8       81.62       77.88     21.80 o 
  -9  16   8       76.05       57.38     19.39 o 
  -8  16   8       52.06       60.88     15.69 o 
  -7  16   8       50.58      128.03     16.73 o 
  -6  16   8      595.60      638.28     22.90 o 
  -5  16   8      228.76      292.75     18.39 o 
  -4  16   8      815.94      841.99     25.40 o 
  -3  16   8      105.28      102.28     13.21 o 
  -2  16   8     5262.52     5021.88     82.71 o 
  -1  16   8      163.49      143.90     14.07 o 
   0  16   8     1831.89     1725.51     41.67 o 
   1  16   8       45.13       21.26     12.65 o 
   2  16   8     1127.07     1048.16     40.48 o 
   3  16   8      191.51      188.36     24.59 o 
   4  16   8      398.83      369.72     32.20 o 
  -9  17   8      368.83      356.19     30.99 o 
  -8  17   8      568.70      534.05     29.20 o 
  -7  17   8     1253.50     1294.67     36.96 o 
  -6  17   8     1544.05     1502.17     47.85 o 
  -5  17   8     1198.57     1258.84     31.11 o 
  -4  17   8      678.78      649.60     22.75 o 
  -3  17   8      318.07      334.18     19.16 o 
  -2  17   8      135.97      153.32     15.94 o 
  -1  17   8       45.28       92.08     12.84 o 
   0  17   8       20.85       36.00     14.75 o 
   1  17   8      190.82      170.24     18.20 o 
   2  17   8       21.04       16.06     16.35 o 
   3  17   8        2.64       46.74     18.80 o 
   4  17   8       17.87       12.30     29.89 o 
  -9  18   8       20.06        5.61     18.21 o 
  -8  18   8       49.77       81.68     16.18 o 
  -7  18   8        3.08       25.73     13.79 o 
  -6  18   8      139.76      210.89     16.80 o 
  -5  18   8     1687.98     1827.37     57.65 o 
  -4  18   8      403.74      411.77     21.22 o 
  -3  18   8     2665.34     2708.03     47.11 o 
  -2  18   8       10.45       16.26     10.38 o 
  -1  18   8     3290.09     3244.45     52.53 o 
   0  18   8        0.07       -1.47     11.75 o 
   1  18   8      918.95      965.05     31.79 o 
   2  18   8      209.86      193.34     24.52 o 
   3  18   8     1034.58      919.19     49.92 o 
   4  18   8      185.27      181.67     26.69 o 
  -9  19   8      392.26      355.50     31.43 o 
  -8  19   8      628.57      678.57     38.74 o 
  -7  19   8     1401.88     1249.12     36.81 o 
  -6  19   8      700.48      689.49     24.39 o 
  -5  19   8      866.84      868.67     26.37 o 
  -4  19   8     1156.93     1078.82     29.34 o 
  -3  19   8      634.48      658.86     23.53 o 
  -2  19   8       28.92       40.48     11.76 o 
  -1  19   8      250.60      276.56     18.09 o 
   0  19   8      302.20      273.13     21.49 o 
   1  19   8       18.39       29.77     12.38 o 
   2  19   8      205.89      199.70     24.89 o 
   3  19   8        1.98       30.68     18.96 o 
  -9  20   8      151.69      167.50     25.20 o 
  -8  20   8       12.46       14.82     17.10 o 
  -7  20   8       32.18       44.13     14.43 o 
  -6  20   8      197.02      218.38     17.67 o 
  -5  20   8      632.33      561.46     24.96 o 
  -4  20   8     1929.63     1881.41     38.94 o 
  -3  20   8        3.46       39.49     12.28 o 
  -2  20   8     2729.41     2512.40     58.38 o 
  -1  20   8       57.33       45.22     14.27 o 
   0  20   8      602.93      637.83     29.20 o 
   1  20   8       12.47        8.62     16.01 o 
   2  20   8      866.02      773.82     38.02 o 
   3  20   8       51.00       70.83     26.01 o 
  -8  21   8      391.87      357.88     30.83 o 
  -7  21   8      864.64      877.84     40.05 o 
  -6  21   8     1734.55     1657.72     43.41 o 
  -5  21   8      420.38      473.26     33.12 o 
  -4  21   8     1971.61     1896.61     39.66 o 
  -3  21   8      799.00      770.20     25.50 o 
  -2  21   8      689.16      613.42     31.81 o 
  -1  21   8      281.21      292.09     22.30 o 
   0  21   8      425.77      396.70     25.12 o 
   1  21   8       40.25       44.22     17.18 o 
   2  21   8       20.88       17.29     17.97 o 
   3  21   8       24.55       74.15     20.67 o 
  -8  22   8        3.89        1.72     17.01 o 
  -7  22   8       40.23       35.89     14.71 o 
  -6  22   8       59.66       90.27     14.24 o 
  -5  22   8     1084.58     1080.05     30.13 o 
  -4  22   8        3.93       15.00     11.73 o 
  -3  22   8     2763.42     2587.35     49.38 o 
  -2  22   8        0.15        9.16      9.03 o 
  -1  22   8     2309.94     2176.30     49.69 o 
   0  22   8      127.48       95.71     17.14 o 
   1  22   8     1237.97     1156.56     43.59 o 
   2  22   8       82.66       33.51     18.58 o 
   3  22   8     1367.86     1196.76     47.98 o 
  -8  23   8      132.93       89.72     21.97 o 
  -7  23   8      734.16      664.23     31.57 o 
  -6  23   8      229.55      284.92     27.41 o 
  -5  23   8      658.10      616.85     25.38 o 
  -4  23   8      874.37      865.61     27.57 o 
  -3  23   8      813.63      825.89     28.77 o 
  -2  23   8        3.91       19.13      9.92 o 
  -1  23   8      338.58      330.03     23.64 o 
   0  23   8      107.95      141.90     18.39 o 
   1  23   8      216.79      185.67     24.63 o 
   2  23   8        4.58       16.28     25.04 o 
   3  23   8        5.94       32.62     19.59 o 
  -8  24   8        3.78      -12.14     16.63 o 
  -7  24   8       59.54       57.45     19.07 o 
  -6  24   8      146.40      175.24     19.22 o 
  -5  24   8       20.05       43.41     12.89 o 
  -4  24   8     1015.80     1041.82     32.12 o 
  -3  24   8      215.59      237.89     18.36 o 
  -2  24   8     1636.87     1504.54     41.37 o 
  -1  24   8        0.22       -2.64     12.37 o 
   0  24   8     1386.17     1241.60     37.41 o 
   1  24   8       26.70       28.11     17.92 o 
   2  24   8      828.41      757.82     55.61 o 
   3  24   8       15.57       42.89     21.13 o 
  -8  25   8       96.40       63.14     20.86 o 
  -7  25   8      508.56      602.99     37.15 o 
  -6  25   8      708.59      657.79     31.76 o 
  -5  25   8      361.30      391.37     22.90 o 
  -4  25   8      546.34      536.29     25.46 o 
  -3  25   8      639.87      613.85     25.85 o 
  -2  25   8      223.28      195.07     29.39 o 
  -1  25   8      191.37      204.78     20.66 o 
   0  25   8      380.83      354.72     25.31 o 
   1  25   8      127.87      118.46     22.58 o 
   2  25   8        3.46       17.01     17.93 o 
  -7  26   8       11.01       26.06     20.09 o 
  -6  26   8      115.11      115.65     17.63 o 
  -5  26   8      626.54      594.59     27.17 o 
  -4  26   8       32.45       40.64     13.28 o 
  -3  26   8     1337.12     1349.72     37.56 o 
  -2  26   8      192.49      173.89     20.05 o 
  -1  26   8     1134.16     1122.33     41.85 o 
   0  26   8       17.35       14.09     14.26 o 
   1  26   8      463.47      516.36     37.25 o 
   2  26   8        7.67        8.96     17.40 o 
  -7  27   8      487.77      485.81     35.49 o 
  -6  27   8      353.02      373.73     25.50 o 
  -5  27   8      662.69      612.16     27.25 o 
  -4  27   8      911.10      865.94     28.85 o 
  -3  27   8      222.78      266.94     19.73 o 
  -2  27   8       12.99       17.38     14.04 o 
  -1  27   8       26.74       22.30     15.06 o 
   0  27   8      199.87      189.62     21.01 o 
   1  27   8       21.42       13.90     18.37 o 
   2  27   8        1.06       29.64     19.55 o 
  -7  28   8       75.57       52.41     23.86 o 
  -6  28   8      262.28      271.84     27.77 o 
  -5  28   8        0.66       24.38     13.12 o 
  -4  28   8      515.78      587.34     26.79 o 
  -3  28   8      129.50      135.27     19.00 o 
  -2  28   8     1167.87     1137.84     37.37 o 
  -1  28   8       19.28       -4.31     13.75 o 
   0  28   8      782.09      726.52     39.71 o 
   1  28   8       75.83       64.64     30.62 o 
  -6  29   8      728.70      649.45     38.74 o 
  -5  29   8      286.37      348.04     25.95 o 
  -4  29   8      321.39      316.53     22.27 o 
  -3  29   8       41.87       83.57     17.43 o 
  -2  29   8       64.87       94.66     17.80 o 
  -1  29   8        3.01       15.69     15.01 o 
   0  29   8       30.82       29.48     18.63 o 
   1  29   8        1.48       -0.74     17.03 o 
  -6  30   8       54.64       68.59     20.49 o 
  -5  30   8      783.52      857.16     33.64 o 
  -4  30   8        1.12        1.92     12.99 o 
  -3  30   8     1406.16     1366.21     41.82 o 
  -2  30   8       95.11       62.06     17.44 o 
  -1  30   8     1109.59     1068.27     37.60 o 
   0  30   8       66.53       73.99     22.77 o 
   1  30   8      548.87      604.77     41.40 o 
  -5  31   8      459.76      453.55     32.90 o 
  -4  31   8      152.95      141.52     18.23 o 
  -3  31   8      230.20      308.85     26.30 o 
  -2  31   8       50.33       95.70     27.47 o 
  -1  31   8       40.40       48.59     17.29 o 
   0  31   8       10.23       68.60     20.48 o 
  -5  32   8        6.98       30.09     18.62 o 
  -4  32   8      801.48      832.44     36.30 o 
  -3  32   8      128.62      123.19     20.71 o 
  -2  32   8     1315.73     1229.66     40.79 o 
  -1  32   8       20.82        9.35     16.10 o 
   0  32   8      660.80      680.03     45.10 o 
  -4  33   8      242.50      257.19     25.39 o 
  -3  33   8        3.16       30.67     17.34 o 
  -2  33   8      324.66      330.01     27.85 o 
  -1  33   8       28.06       30.30     17.43 o 
  -3  34   8      618.28      612.10     35.34 o 
  -2  34   8       42.00       64.33     28.44 o 
  -9   0   9      464.00      500.82     31.95 o 
  -7   0   9        2.47       16.91     12.35 o 
  -5   0   9      102.86      141.29     43.71 o 
  -3   0   9     1077.06     1099.51     34.19 o 
  -1   0   9     8177.09     7711.75    123.98 o 
   1   0   9     2094.13     1949.84     48.88 o 
   3   0   9     1445.61     1332.83     77.23 o 
 -10   1   9       26.99       22.63     14.89 o 
  -9   1   9      109.79      121.49     15.74 o 
  -8   1   9      963.57      950.88     25.46 o 
  -7   1   9      331.59      378.81     17.98 o 
  -6   1   9      565.55      513.71     21.46 o 
  -5   1   9     3462.08     3380.07     47.12 o 
  -4   1   9     4482.66     4364.54     56.13 o 
  -3   1   9     4120.97     3981.57     52.42 o 
  -2   1   9     2619.58     2487.36     38.51 o 
  -1   1   9     5243.70     5163.29     64.32 o 
   0   1   9      990.02     1063.92     25.17 o 
   1   1   9      631.80      611.42     20.35 o 
   2   1   9       16.77       82.98     12.01 o 
   3   1   9      139.94      197.89     22.46 o 
   4   1   9        0.48      -12.81     18.97 o 
 -10   2   9      252.02      245.18     22.71 o 
  -9   2   9      137.35      131.66     15.76 o 
  -8   2   9      971.21     1021.00     28.80 o 
  -7   2   9      385.84      328.54     19.76 o 
  -6   2   9      340.43      354.10     19.16 o 
  -5   2   9      721.86      718.54     20.27 o 
  -4   2   9      143.95      173.45     14.36 o 
  -3   2   9      530.09      556.24     19.92 o 
  -2   2   9     2655.80     2646.40     40.12 o 
  -1   2   9        0.96      123.18     13.48 o 
   0   2   9     3985.27     3736.64     51.39 o 
   1   2   9       43.26       49.93     10.61 o 
   2   2   9     1828.49     1729.37     33.11 o 
   3   2   9       16.80       40.61     16.18 o 
   4   2   9      295.65      273.35     33.70 o 
 -10   3   9        0.61      -11.01     15.32 o 
  -9   3   9      165.26      191.07     19.90 o 
  -8   3   9      391.75      464.09     20.86 o 
  -7   3   9      337.52      326.73     26.96 o 
  -6   3   9        2.40        7.21      8.33 o 
  -5   3   9     2640.43     2535.77     45.92 o 
  -4   3   9     2923.41     2864.26     47.03 o 
  -3   3   9     2551.40     2426.07     37.44 o 
  -2   3   9     2845.41     2741.38     40.82 o 
  -1   3   9     1944.57     2003.12     34.29 o 
   0   3   9     1607.98     1616.56     30.89 o 
   1   3   9       30.34       45.12     10.12 o 
   2   3   9     1062.73     1135.29     29.90 o 
   3   3   9       12.21       30.77     20.28 o 
   4   3   9       39.00       47.44     31.45 o 
 -10   4   9       65.91       45.74     18.56 o 
  -9   4   9      746.84      639.41     30.02 o 
  -8   4   9       54.69       89.36     14.13 o 
  -7   4   9     1008.54     1007.06     33.75 o 
  -6   4   9      704.82      713.93     46.62 o 
  -5   4   9     1323.12     1230.51     29.20 o 
  -4   4   9      720.08      802.53     25.79 o 
  -3   4   9      509.06      454.04     20.48 o 
  -2   4   9      130.62      161.82     14.25 o 
  -1   4   9     2328.03     2203.38     41.60 o 
   0   4   9      191.53      219.18     14.49 o 
   1   4   9     1253.61     1210.76     26.87 o 
   2   4   9       10.75       64.17     12.89 o 
   3   4   9      624.24      593.16     34.87 o 
   4   4   9        1.47      -15.61     27.58 o 
 -10   5   9       71.10       47.82     18.77 o 
  -9   5   9       19.02        7.17     13.57 o 
  -8   5   9     1314.95     1282.28     32.42 o 
  -7   5   9        2.08       21.68     10.40 o 
  -6   5   9      907.58      842.44     24.80 o 
  -5   5   9      969.43      948.29     35.12 o 
  -4   5   9     4994.55     4836.81     67.93 o 
  -3   5   9      391.83      443.57     20.49 o 
  -2   5   9     2040.21     2010.15     37.93 o 
  -1   5   9     2557.25     2525.87     44.01 o 
   0   5   9      752.45      741.52     34.88 o 
   1   5   9      826.83      754.80     31.46 o 
   2   5   9      129.05      233.49     19.70 o 
   3   5   9      583.45      685.80     35.28 o 
   4   5   9        6.89      -14.45     28.14 o 
 -10   6   9      220.67      214.08     25.58 o 
  -9   6   9      108.22      104.95     17.56 o 
  -8   6   9     1324.25     1272.53     32.89 o 
  -7   6   9        1.30       -0.06      9.97 o 
  -6   6   9      734.98      693.37     22.71 o 
  -5   6   9       10.06       43.48     12.50 o 
  -4   6   9     1359.09     1373.81     31.07 o 
  -3   6   9       32.07       71.44     11.45 o 
  -2   6   9        1.06       28.61     11.64 o 
  -1   6   9      181.81      258.89     22.97 o 
   0   6   9      855.79      847.42     24.73 o 
   1   6   9      436.22      451.57     25.07 o 
   2   6   9     1805.57     1788.15     42.63 o 
   3   6   9       11.21       80.97     36.09 o 
   4   6   9      274.76      227.68     49.00 o 
 -10   7   9      102.33       71.20     20.15 o 
  -9   7   9      324.92      323.79     24.08 o 
  -8   7   9     1000.28     1016.86     29.32 o 
  -7   7   9      147.19      174.83     15.50 o 
  -6   7   9      486.46      535.74     22.66 o 
  -5   7   9     2422.43     2352.77     64.13 o 
  -4   7   9     2988.86     2928.72     48.47 o 
  -3   7   9     3066.15     3086.84     49.97 o 
  -2   7   9     2201.98     2067.45     38.92 o 
  -1   7   9     2550.07     2465.48     43.41 o 
   0   7   9     1228.85     1181.84     30.18 o 
   1   7   9      109.69      121.70     14.94 o 
   2   7   9     1184.66     1249.76     35.72 o 
   3   7   9      394.11      433.91     30.79 o 
   4   7   9       85.99       29.30     33.06 o 
  -9   8   9      366.72      389.72     26.22 o 
  -8   8   9      123.25      166.33     16.26 o 
  -7   8   9      927.65      919.71     26.80 o 
  -6   8   9        1.27       -4.62      9.39 o 
  -5   8   9      774.17      800.69     30.36 o 
  -4   8   9      233.10      288.99     17.70 o 
  -3   8   9      243.35      207.00     15.50 o 
  -2   8   9      167.91      193.60     15.19 o 
  -1   8   9      539.93      538.86     22.02 o 
   0   8   9        0.05       37.05     11.03 o 
   1   8   9      558.92      622.88     26.71 o 
   2   8   9        5.47       60.79     14.73 o 
   3   8   9      462.22      470.31     32.37 o 
   4   8   9       12.16      -39.40     26.27 o 
  -9   9   9      230.95      239.57     22.51 o 
  -8   9   9      197.45      227.12     18.16 o 
  -7   9   9      989.34      990.28     27.84 o 
  -6   9   9        5.38      -13.96      9.30 o 
  -5   9   9     2537.18     2291.19     42.31 o 
  -4   9   9     1353.14     1357.64     31.42 o 
  -3   9   9       65.71       84.13     12.01 o 
  -2   9   9     2083.10     2104.60     39.59 o 
  -1   9   9     1091.38     1089.61     28.04 o 
   0   9   9      680.86      702.19     27.21 o 
   1   9   9      965.16      850.26     32.78 o 
   2   9   9      130.62      183.53     22.18 o 
   3   9   9      259.14      316.44     28.44 o 
   4   9   9       62.41       66.57     23.77 o 
  -9  10   9      253.10      246.92     38.02 o 
  -8  10   9      575.69      637.90     26.27 o 
  -7  10   9        0.45       -0.33     10.08 o 
  -6  10   9        7.89       -5.17      9.29 o 
  -5  10   9      107.50      152.85     14.57 o 
  -4  10   9      440.37      441.17     21.36 o 
  -3  10   9       53.40       57.86     11.41 o 
  -2  10   9      746.57      745.01     23.38 o 
  -1  10   9      102.00      134.65     14.01 o 
   0  10   9     1067.68     1025.15     31.81 o 
   1  10   9       23.60       39.39     13.50 o 
   2  10   9     1565.49     1517.43     48.16 o 
   3  10   9      144.25      185.61     24.05 o 
  -9  11   9      149.34      170.67     20.55 o 
  -8  11   9      846.15      828.88     30.59 o 
  -7  11   9       19.44       42.72     11.91 o 
  -6  11   9     1301.60     1252.25     30.81 o 
  -5  11   9     1301.72     1205.76     30.13 o 
  -4  11   9     2244.07     2188.71     41.47 o 
  -3  11   9      715.65      694.07     22.81 o 
  -2  11   9      208.74      243.08     16.96 o 
  -1  11   9     2050.48     1965.77     38.62 o 
   0  11   9      794.98      769.79     24.14 o 
   1  11   9      176.79      191.18     18.65 o 
   2  11   9      801.39      845.02     37.54 o 
   3  11   9      334.65      354.23     29.73 o 
  -9  12   9      258.06      266.18     23.30 o 
  -8  12   9      196.84      198.26     20.31 o 
  -7  12   9      642.66      661.26     24.37 o 
  -6  12   9      132.39      135.03     14.64 o 
  -5  12   9       59.69       44.51     11.78 o 
  -4  12   9     1271.64     1323.68     31.48 o 
  -3  12   9        0.12        5.75      9.72 o 
  -2  12   9      126.08      162.86     14.99 o 
  -1  12   9     1525.65     1416.21     32.39 o 
   0  12   9      136.64      154.40     17.08 o 
   1  12   9     1064.03     1074.74     33.82 o 
   2  12   9      146.47      207.38     24.84 o 
   3  12   9      677.92      696.13     40.21 o 
  -9  13   9      176.91      169.23     20.45 o 
  -8  13   9      346.94      433.11     27.19 o 
  -7  13   9      866.02      864.56     27.12 o 
  -6  13   9      629.80      611.06     23.06 o 
  -5  13   9     1041.43      996.36     28.09 o 
  -4  13   9     3230.04     3015.62     51.03 o 
  -3  13   9     1227.17     1201.30     30.08 o 
  -2  13   9     1945.87     1834.58     37.50 o 
  -1  13   9     1168.72     1194.79     29.96 o 
   0  13   9     1154.77     1063.21     32.83 o 
   1  13   9      965.11      863.55     33.82 o 
   2  13   9      109.34      176.77     23.73 o 
   3  13   9       97.53      176.98     24.31 o 
  -9  14   9      153.75      134.34     19.53 o 
  -8  14   9      563.42      632.12     31.65 o 
  -7  14   9       67.81       94.79     14.20 o 
  -6  14   9       10.55        8.04     14.03 o 
  -5  14   9      324.30      328.32     20.08 o 
  -4  14   9      483.75      508.28     35.96 o 
  -3  14   9      500.97      483.10     22.60 o 
  -2  14   9     1319.61     1321.64     31.69 o 
  -1  14   9      231.16      241.29     19.96 o 
   0  14   9      705.59      693.37     28.31 o 
   1  14   9        9.33       39.90     14.13 o 
   2  14   9     1324.56     1235.58     45.19 o 
   3  14   9      299.18      321.18     30.84 o 
  -9  15   9      299.71      347.83     25.85 o 
  -8  15   9      965.18      974.63     34.03 o 
  -7  15   9      237.23      281.56     19.64 o 
  -6  15   9     1720.78     1630.28     44.76 o 
  -5  15   9      652.42      681.73     26.93 o 
  -4  15   9     2947.36     2706.86     48.26 o 
  -3  15   9     1700.45     1612.19     35.80 o 
  -2  15   9     1502.44     1384.80     32.60 o 
  -1  15   9     1397.92     1367.79     42.49 o 
   0  15   9     1464.61     1346.77     37.72 o 
   1  15   9       46.88       71.98     16.61 o 
   2  15   9      629.31      632.80     38.29 o 
   3  15   9       52.19      114.91     22.48 o 
  -9  16   9      435.84      398.13     32.69 o 
  -8  16   9        9.30       62.65     16.55 o 
  -7  16   9      916.13      916.98     28.63 o 
  -6  16   9        7.84       47.60     12.22 o 
  -5  16   9       76.70      119.47     14.68 o 
  -4  16   9      505.55      519.01     34.24 o 
  -3  16   9       30.48       55.58     12.37 o 
  -2  16   9        4.28       29.58     11.30 o 
  -1  16   9      282.02      313.36     18.98 o 
   0  16   9       52.53       60.53     15.11 o 
   1  16   9      608.54      627.82     29.79 o 
   2  16   9       29.93       69.60     20.00 o 
   3  16   9      590.32      582.14     38.30 o 
  -9  17   9       43.31       50.75     21.97 o 
  -8  17   9      777.63      824.79     32.40 o 
  -7  17   9      597.85      670.67     26.28 o 
  -6  17   9     1300.16     1243.53     32.29 o 
  -5  17   9     1937.42     1830.69     53.69 o 
  -4  17   9     3038.89     2916.14     51.09 o 
  -3  17   9     1120.74     1081.07     29.38 o 
  -2  17   9      777.84      838.87     26.19 o 
  -1  17   9      902.95      898.72     31.50 o 
   0  17   9      261.16      284.87     22.79 o 
   1  17   9      987.39      909.24     38.71 o 
   2  17   9       24.09       72.98     36.26 o 
   3  17   9      140.44      185.70     26.53 o 
  -8  18   9      655.74      630.34     31.44 o 
  -7  18   9       20.49       74.95     14.17 o 
  -6  18   9       44.74       60.65     13.28 o 
  -5  18   9        0.12       42.60     12.36 o 
  -4  18   9      109.49      139.18     15.39 o 
  -3  18   9       17.31       34.58     11.72 o 
  -2  18   9      399.69      476.51     23.15 o 
  -1  18   9       49.46       75.55     20.23 o 
   0  18   9      258.88      276.44     22.40 o 
   1  18   9      116.05      175.84     24.81 o 
   2  18   9      845.35      903.71     47.44 o 
   3  18   9       39.87       89.11     22.33 o 
  -8  19   9      228.55      244.46     22.90 o 
  -7  19   9      729.86      794.78     33.39 o 
  -6  19   9      764.55      715.19     36.37 o 
  -5  19   9     1710.51     1573.50     36.92 o 
  -4  19   9      870.88      841.13     27.05 o 
  -3  19   9      891.55      837.37     26.58 o 
  -2  19   9      658.06      637.58     23.72 o 
  -1  19   9      442.20      467.85     31.61 o 
   0  19   9     1710.30     1627.86     43.00 o 
   1  19   9       26.07       33.26     17.70 o 
   2  19   9      547.57      673.34     41.46 o 
  -8  20   9       42.68       48.19     16.70 o 
  -7  20   9      702.83      694.09     31.99 o 
  -6  20   9       89.52       92.97     14.81 o 
  -5  20   9        3.65       29.42     12.75 o 
  -4  20   9        2.03       31.12     12.30 o 
  -3  20   9       87.22      107.73     14.65 o 
  -2  20   9      374.77      343.00     20.60 o 
  -1  20   9       17.86       12.36     13.45 o 
   0  20   9       49.02      100.55     17.20 o 
   1  20   9      378.18      379.38     31.96 o 
   2  20   9        1.02       45.63     19.68 o 
  -8  21   9      450.79      466.00     34.85 o 
  -7  21   9      311.51      282.76     24.47 o 
  -6  21   9      673.40      667.26     27.19 o 
  -5  21   9      880.54      854.31     27.77 o 
  -4  21   9     1364.42     1234.01     32.89 o 
  -3  21   9      511.80      518.40     24.81 o 
  -2  21   9      422.32      436.54     26.55 o 
  -1  21   9      543.73      541.65     29.74 o 
   0  21   9      836.10      766.87     32.49 o 
   1  21   9     1082.24     1006.61     42.62 o 
   2  21   9      213.64      211.86     27.80 o 
  -8  22   9      214.99      221.28     26.63 o 
  -7  22   9        8.99        6.99     14.24 o 
  -6  22   9        9.06       27.50     12.72 o 
  -5  22   9        0.26       10.64     11.60 o 
  -4  22   9      261.95      249.23     19.09 o 
  -3  22   9        0.03        6.05     11.65 o 
  -2  22   9      102.10       94.16     17.07 o 
  -1  22   9        2.21       23.85     13.85 o 
   0  22   9       20.99       32.41     14.47 o 
   1  22   9       38.70       69.13     20.64 o 
   2  22   9      513.17      478.33     37.11 o 
  -7  23   9      110.20      139.90     19.61 o 
  -6  23   9      797.00      782.09     28.90 o 
  -5  23   9      445.06      462.38     24.82 o 
  -4  23   9      463.54      510.25     26.38 o 
  -3  23   9      122.31      147.55     16.16 o 
  -2  23   9      342.94      384.05     25.96 o 
  -1  23   9      436.98      433.05     27.34 o 
   0  23   9      659.80      711.69     33.49 o 
   1  23   9      184.34      207.68     27.40 o 
  -7  24   9      507.97      546.98     31.29 o 
  -6  24   9        5.03       34.07     12.97 o 
  -5  24   9        3.14       -1.42     11.58 o 
  -4  24   9       40.29       51.24     13.50 o 
  -3  24   9      124.49      101.49     15.15 o 
  -2  24   9        1.00       -7.52     18.01 o 
  -1  24   9       84.13       80.60     17.15 o 
   0  24   9       92.83      111.30     18.63 o 
   1  24   9      317.71      333.05     32.25 o 
  -7  25   9      420.53      421.57     28.85 o 
  -6  25   9      159.58      182.00     18.32 o 
  -5  25   9     1009.46      989.20     30.86 o 
  -4  25   9      182.35      174.78     17.81 o 
  -3  25   9      915.94      896.39     29.33 o 
  -2  25   9      120.97      144.82     19.21 o 
  -1  25   9      597.84      562.53     31.81 o 
   0  25   9      282.58      277.70     60.26 o 
   1  25   9      549.20      577.86     42.17 o 
  -6  26   9       37.26       43.78     15.84 o 
  -5  26   9        0.81       18.98     13.13 o 
  -4  26   9      176.35      174.09     18.21 o 
  -3  26   9        2.66       22.74     14.95 o 
  -2  26   9       90.53      112.97     18.44 o 
  -1  26   9      214.18      219.51     23.03 o 
   0  26   9        2.99       -9.08     16.14 o 
   1  26   9       83.99       80.79     28.51 o 
  -6  27   9      837.49      745.21     34.52 o 
  -5  27   9      284.66      299.27     22.26 o 
  -4  27   9     1039.89     1049.56     32.28 o 
  -3  27   9        1.15        3.83     14.21 o 
  -2  27   9      527.27      517.60     30.85 o 
  -1  27   9      292.34      286.73     29.01 o 
   0  27   9      473.30      474.26     37.00 o 
  -6  28   9      120.33      159.23     20.90 o 
  -5  28   9       54.68       68.54     15.68 o 
  -4  28   9        8.99       17.37     13.77 o 
  -3  28   9       18.78       38.74     16.27 o 
  -2  28   9        4.32        2.13     14.16 o 
  -1  28   9       98.94      112.62     19.65 o 
   0  28   9      230.64      264.99     30.01 o 
  -5  29   9      534.89      540.35     28.59 o 
  -4  29   9      325.19      355.82     24.07 o 
  -3  29   9     1197.87     1096.84     38.87 o 
  -2  29   9      137.10      154.43     20.92 o 
  -1  29   9      300.04      286.69     27.06 o 
  -4  30   9       46.94       43.97     17.44 o 
  -3  30   9        4.08       31.45     16.40 o 
  -2  30   9      187.68      264.33     25.71 o 
  -1  30   9       76.16       95.35     20.37 o 
  -3  31   9      313.84      378.91     38.84 o 
  -8   0  10     1812.04     1925.74     66.15 o 
  -6   0  10     1108.28     1170.35     48.57 o 
  -4   0  10     3747.61     3833.47     75.05 o 
  -2   0  10      913.56      980.09     49.64 o 
   0   0  10       20.86        2.68     12.37 o 
   2   0  10       24.38       80.69     21.96 o 
  -9   1  10       10.83      -13.22     11.90 o 
  -8   1  10       17.98       64.39     13.50 o 
  -7   1  10        3.69       33.88     11.59 o 
  -6   1  10      276.80      258.12     17.90 o 
  -5   1  10     2056.23     2054.58     46.35 o 
  -4   1  10     1824.67     1773.07     36.77 o 
  -3   1  10     2001.48     1940.03     44.45 o 
  -2   1  10     2470.02     2337.47     42.92 o 
  -1   1  10     2288.88     2149.87     40.96 o 
   0   1  10      264.08      312.79     24.17 o 
   1   1  10      562.63      557.48     23.62 o 
   2   1  10      972.89     1040.41     33.15 o 
   3   1  10      555.31      535.69     62.19 o 
  -9   2  10      385.50      432.32     24.31 o 
  -8   2  10      135.39      148.28     16.50 o 
  -7   2  10     2190.35     2210.12     43.14 o 
  -6   2  10        8.41       12.20     11.32 o 
  -5   2  10     5556.77     5264.42     74.05 o 
  -4   2  10       28.45      111.30     17.96 o 
  -3   2  10      550.70      573.16     22.28 o 
  -2   2  10      137.43      237.92     16.56 o 
  -1   2  10      406.42      519.67     23.32 o 
   0   2  10        3.85        8.82      9.68 o 
   1   2  10        0.50       20.21     10.68 o 
   2   2  10        4.77      106.64     16.85 o 
   3   2  10        4.64       25.52     28.69 o 
  -9   3  10        3.46       -4.99     12.08 o 
  -8   3  10       77.94      123.77     15.45 o 
  -7   3  10      106.12      159.41     16.00 o 
  -6   3  10       70.66      105.84     13.60 o 
  -5   3  10      805.39      814.03     29.27 o 
  -4   3  10     2052.60     1964.57     39.02 o 
  -3   3  10      872.57      853.15     25.23 o 
  -2   3  10     4977.68     4535.17     66.47 o 
  -1   3  10     1075.86     1027.60     27.92 o 
   0   3  10      564.93      579.92     24.03 o 
   1   3  10      455.53      469.62     22.91 o 
   2   3  10     1046.21     1013.56     33.31 o 
   3   3  10      479.45      556.97     64.01 o 
  -9   4  10       49.70       30.94     15.12 o 
  -8   4  10     2446.64     2358.03     46.38 o 
  -7   4  10      462.85      460.03     22.99 o 
  -6   4  10     2200.19     1952.55     39.66 o 
  -5   4  10      145.92      161.13     17.52 o 
  -4   4  10     2127.22     2150.13     42.48 o 
  -3   4  10       28.21       41.36     11.33 o 
  -2   4  10      540.31      608.88     22.62 o 
  -1   4  10       20.83       77.19     12.24 o 
   0   4  10       29.34       30.02     10.65 o 
   1   4  10       57.64       99.07     13.65 o 
   2   4  10        1.14       80.11     15.35 o 
   3   4  10       25.37       69.00     33.46 o 
  -9   5  10        0.03      -19.48     12.99 o 
  -8   5  10       23.54       81.34     14.23 o 
  -7   5  10       16.69       31.68     11.69 o 
  -6   5  10       26.31       57.87     12.06 o 
  -5   5  10      754.86      747.16     27.89 o 
  -4   5  10      539.33      545.48     35.68 o 
  -3   5  10     1708.17     1602.84     34.76 o 
  -2   5  10      758.10      698.92     23.49 o 
  -1   5  10     1376.40     1318.92     31.50 o 
   0   5  10      489.69      503.03     23.41 o 
   1   5  10      323.09      394.09     24.70 o 
   2   5  10      871.23      904.22     37.46 o 
   3   5  10      390.10      381.09     37.89 o 
  -9   6  10      629.93      639.42     32.72 o 
  -8   6  10        6.55       11.25     11.98 o 
  -7   6  10     1503.22     1451.86     34.46 o 
  -6   6  10       65.63       71.89     12.84 o 
  -5   6  10     2212.82     1999.23     45.51 o 
  -4   6  10      108.60      127.23     13.78 o 
  -3   6  10      188.88      205.99     16.10 o 
  -2   6  10      288.00      325.33     19.29 o 
  -1   6  10      171.44      225.04     17.19 o 
   0   6  10       30.38       38.36     11.35 o 
   1   6  10       81.50      111.28     16.51 o 
   2   6  10       22.48       97.02     37.54 o 
   3   6  10        0.12       12.07     21.87 o 
  -9   7  10        0.92        8.42     14.54 o 
  -8   7  10       78.46      111.57     15.39 o 
  -7   7  10       50.79       78.21     13.50 o 
  -6   7  10       32.70       29.59     11.15 o 
  -5   7  10      425.90      447.48     22.17 o 
  -4   7  10      593.18      619.41     23.62 o 
  -3   7  10      629.70      613.47     22.35 o 
  -2   7  10     1417.27     1373.48     32.35 o 
  -1   7  10     1746.75     1634.40     35.65 o 
   0   7  10      210.92      195.93     16.60 o 
   1   7  10      676.41      656.70     28.70 o 
   2   7  10      458.02      448.61     31.63 o 
  -9   8  10       26.04        2.38     14.60 o 
  -8   8  10     1520.29     1448.33     36.05 o 
  -7   8  10       75.03       83.36     13.79 o 
  -6   8  10     1248.74     1182.76     30.63 o 
  -5   8  10       11.63       17.88     12.37 o 
  -4   8  10     1207.09     1193.34     30.07 o 
  -3   8  10       18.08       16.95     10.49 o 
  -2   8  10      391.79      403.47     21.17 o 
  -1   8  10      330.27      374.24     20.83 o 
   0   8  10      503.66      472.76     22.88 o 
   1   8  10       25.14       43.66     14.29 o 
   2   8  10       87.72      154.96     22.30 o 
  -9   9  10        0.12      -19.05     12.70 o 
  -8   9  10       75.88       94.94     14.92 o 
  -7   9  10      121.74      110.32     14.72 o 
  -6   9  10        0.41       12.11     10.59 o 
  -5   9  10      144.33      208.58     16.83 o 
  -4   9  10      223.67      247.42     22.72 o 
  -3   9  10      490.45      524.40     23.54 o 
  -2   9  10     1125.07     1029.32     28.35 o 
  -1   9  10      518.19      507.15     23.52 o 
   0   9  10      710.51      764.93     29.55 o 
   1   9  10      220.80      249.48     21.40 o 
   2   9  10     1024.35     1024.67     54.99 o 
  -9  10  10      389.95      374.27     27.32 o 
  -8  10  10      165.64      181.28     17.85 o 
  -7  10  10      977.52     1016.52     29.58 o 
  -6  10  10        7.20      -10.91      9.73 o 
  -5  10  10     1106.60     1025.73     29.02 o 
  -4  10  10        6.09       -1.07      9.90 o 
  -3  10  10      606.02      603.17     24.20 o 
  -2  10  10      955.46      973.76     27.88 o 
  -1  10  10      672.56      721.50     25.10 o 
   0  10  10        1.44       19.31     13.05 o 
   1  10  10        5.67       50.47     14.73 o 
   2  10  10       36.30       67.47     23.17 o 
  -9  11  10        5.47       -2.35     14.44 o 
  -8  11  10        0.43       32.27     12.99 o 
  -7  11  10       28.29       53.82     12.94 o 
  -6  11  10      159.82      192.92     16.58 o 
  -5  11  10      727.05      730.41     24.87 o 
  -4  11  10      220.07      224.43     17.05 o 
  -3  11  10     1377.21     1383.61     33.17 o 
  -2  11  10      387.19      475.43     23.28 o 
  -1  11  10     2341.17     2323.52     44.57 o 
   0  11  10       58.30       52.67     14.59 o 
   1  11  10     1372.20     1327.56     49.61 o 
   2  11  10      530.16      519.32     35.31 o 
  -9  12  10      142.61      101.13     18.99 o 
  -8  12  10     1084.19     1064.00     31.72 o 
  -7  12  10        3.67        4.67     11.45 o 
  -6  12  10      956.71      958.97     28.34 o 
  -5  12  10       35.33       56.69     12.65 o 
  -4  12  10     1384.03     1424.99     34.10 o 
  -3  12  10        6.18       41.32     11.87 o 
  -2  12  10      570.38      629.89     24.27 o 
  -1  12  10      116.21      192.83     16.48 o 
   0  12  10      164.13      225.45     20.61 o 
   1  12  10       12.38       59.01     15.51 o 
   2  12  10       41.36       75.93     25.62 o 
  -8  13  10        9.73       38.92     15.42 o 
  -7  13  10        4.83       20.01     11.66 o 
  -6  13  10       46.64       80.92     13.78 o 
  -5  13  10      852.02      831.94     27.07 o 
  -4  13  10      465.12      469.95     23.45 o 
  -3  13  10     1245.69     1197.75     35.80 o 
  -2  13  10     2346.67     2156.79     42.87 o 
  -1  13  10      276.50      316.09     21.41 o 
   0  13  10     1631.24     1574.05     42.29 o 
   1  13  10      229.33      276.69     23.00 o 
   2  13  10     1186.96     1209.69     46.26 o 
  -8  14  10        4.45       -5.65     14.08 o 
  -7  14  10     1431.16     1438.55     36.17 o 
  -6  14  10       34.17       52.72     18.28 o 
  -5  14  10     1257.34     1322.52     33.68 o 
  -4  14  10       10.74       27.19     11.92 o 
  -3  14  10      744.43      802.29     26.05 o 
  -2  14  10      388.39      451.08     22.97 o 
  -1  14  10      555.46      607.31     28.53 o 
   0  14  10        0.49       52.06     16.19 o 
   1  14  10       99.37      109.39     21.40 o 
   2  14  10       12.55       78.85     21.19 o 
  -8  15  10        1.51       16.60     14.79 o 
  -7  15  10      162.27      202.09     18.28 o 
  -6  15  10      181.82      193.69     17.32 o 
  -5  15  10      783.53      798.43     27.85 o 
  -4  15  10      209.03      259.34     18.84 o 
  -3  15  10      349.44      361.87     21.13 o 
  -2  15  10     1049.53     1080.94     30.56 o 
  -1  15  10     2017.48     1926.35     47.17 o 
   0  15  10      302.00      321.19     24.06 o 
   1  15  10     1656.05     1601.16     53.02 o 
   2  15  10      474.66      519.94     37.09 o 
  -8  16  10     1391.56     1324.74     40.75 o 
  -7  16  10      114.18      138.99     16.74 o 
  -6  16  10     1779.87     1684.01     38.93 o 
  -5  16  10       12.85       42.08     13.01 o 
  -4  16  10     3857.70     3515.16     59.12 o 
  -3  16  10       45.60       53.13     13.35 o 
  -2  16  10      661.13      700.34     26.38 o 
  -1  16  10       84.06      180.14     20.28 o 
   0  16  10      196.46      210.96     21.26 o 
   1  16  10       24.07      129.12     23.00 o 
   2  16  10      196.26      243.31     28.32 o 
  -8  17  10       32.39       50.70     16.51 o 
  -7  17  10       14.39       22.35     12.99 o 
  -6  17  10      102.09      141.79     16.22 o 
  -5  17  10      656.41      737.41     26.19 o 
  -4  17  10       64.46      149.96     16.18 o 
  -3  17  10      373.93      412.43     22.86 o 
  -2  17  10      650.39      677.65     27.06 o 
  -1  17  10      904.82      845.59     38.95 o 
   0  17  10      917.33      969.45     34.60 o 
   1  17  10      605.35      626.45     39.97 o 
  -8  18  10        0.34       11.07     14.91 o 
  -7  18  10     1403.72     1310.14     35.54 o 
  -6  18  10       17.15       11.65     13.73 o 
  -5  18  10     1289.84     1204.21     32.96 o 
  -4  18  10      294.23      312.11     21.67 o 
  -3  18  10      747.63      731.46     27.20 o 
  -2  18  10      454.41      452.26     23.92 o 
  -1  18  10      505.03      527.62     29.92 o 
   0  18  10        0.19       31.75     15.60 o 
   1  18  10      149.18      189.48     25.79 o 
  -7  19  10       68.65       86.45     15.40 o 
  -6  19  10       26.86        9.93     14.91 o 
  -5  19  10       18.64       20.41     12.48 o 
  -4  19  10       11.46       30.11     12.54 o 
  -3  19  10      243.85      261.85     19.64 o 
  -2  19  10      705.83      760.42     31.88 o 
  -1  19  10      686.47      666.94     31.91 o 
   0  19  10      399.22      404.09     27.59 o 
   1  19  10      689.21      715.04     43.16 o 
  -7  20  10        0.01      -11.33     11.88 o 
  -6  20  10      492.48      524.39     26.68 o 
  -5  20  10        4.81      -13.26     10.91 o 
  -4  20  10      538.40      640.80     28.63 o 
  -3  20  10       77.99       72.91     14.21 o 
  -2  20  10      465.08      546.99     30.73 o 
  -1  20  10        7.99       56.86     16.31 o 
   0  20  10      449.36      475.41     29.63 o 
   1  20  10       19.20       61.09     21.17 o 
  -7  21  10        9.35       10.57     14.40 o 
  -6  21  10       11.38        4.47     12.38 o 
  -5  21  10      141.10      183.87     19.28 o 
  -4  21  10      145.63      141.40     16.76 o 
  -3  21  10      270.49      282.98     20.68 o 
  -2  21  10      251.80      287.03     23.88 o 
  -1  21  10      705.29      663.16     35.04 o 
   0  21  10      512.26      518.05     37.08 o 
  -7  22  10      706.93      726.03     34.84 o 
  -6  22  10       13.63       16.21     13.10 o 
  -5  22  10      208.65      227.38     19.74 o 
  -4  22  10       24.18        2.48     11.82 o 
  -3  22  10      819.10      790.36     28.06 o 
  -2  22  10       99.12      130.94     19.32 o 
  -1  22  10      560.50      571.73     32.15 o 
   0  22  10       15.38       35.23     19.14 o 
  -6  23  10       14.39       36.42     13.95 o 
  -5  23  10       31.04       27.04     15.68 o 
  -4  23  10       17.21       23.51     13.59 o 
  -3  23  10      207.97      209.10     22.22 o 
  -2  23  10       98.53      104.61     18.62 o 
  -1  23  10      502.86      535.49     31.58 o 
   0  23  10      132.94      177.44     26.55 o 
  -6  24  10      334.42      309.34     22.79 o 
  -5  24  10       29.65       29.96     13.67 o 
  -4  24  10      488.29      490.12     31.62 o 
  -3  24  10        3.37      -14.53     13.53 o 
  -2  24  10      369.02      350.81     26.94 o 
  -1  24  10        1.50       18.05     15.34 o 
  -6  25  10      123.23      149.09     22.97 o 
  -5  25  10       11.44        4.07     13.20 o 
  -4  25  10      185.58      197.41     21.65 o 
  -3  25  10        7.90       13.70     15.25 o 
  -2  25  10      579.70      571.99     32.98 o 
  -1  25  10      142.35      124.92     19.98 o 
  -5  26  10      291.98      328.00     23.63 o 
  -4  26  10       22.16       16.78     13.52 o 
  -3  26  10      374.66      468.61     33.67 o 
  -2  26  10        8.50        5.95     15.38 o 
  -4  27  10        2.45       -4.01     14.95 o 
  -3  27  10      296.64      308.05     26.50 o 
  -2  27  10       33.52       30.80     16.92 o 
  -7   0  11     1259.08     1272.13     54.09 o 
  -5   0  11     4993.95     4761.55    115.16 o 
  -3   0  11     1080.18     1018.43     46.16 o 
  -1   0  11     2766.38     2771.45     90.69 o 
   1   0  11     1287.37     1295.05     76.78 o 
  -8   1  11      614.77      747.81     33.21 o 
  -7   1  11      358.28      399.04     25.97 o 
  -6   1  11      179.21      182.97     19.55 o 
  -5   1  11       89.14      187.00     18.96 o 
  -4   1  11       21.86       57.84     14.17 o 
  -3   1  11       14.46       19.58     12.00 o 
  -2   1  11       46.03       69.93     14.47 o 
  -1   1  11      164.80      253.75     25.66 o 
   0   1  11       68.42      103.89     15.79 o 
   1   1  11      199.50      292.16     37.20 o 
  -8   2  11     1305.02     1376.91     41.15 o 
  -7   2  11       13.87       45.02     15.19 o 
  -6   2  11     2577.52     2320.92     51.89 o 
  -5   2  11        4.86       27.39     13.74 o 
  -4   2  11     2764.97     2688.40     55.44 o 
  -3   2  11       13.25        6.33     12.22 o 
  -2   2  11     1497.17     1461.66     38.76 o 
  -1   2  11        3.96       43.27     13.45 o 
   0   2  11     1228.53     1127.89     34.22 o 
   1   2  11       10.93       28.91     16.39 o 
  -8   3  11      152.31      206.06     21.59 o 
  -7   3  11      426.29      508.25     28.56 o 
  -6   3  11       36.11       80.11     13.69 o 
  -5   3  11        3.92       68.92     14.72 o 
  -4   3  11        0.14       43.56     11.57 o 
  -3   3  11        8.80       20.43     10.45 o 
  -2   3  11       66.41       90.56     15.65 o 
  -1   3  11      105.54      121.72     14.39 o 
   0   3  11       39.41       73.18     13.48 o 
   1   3  11      227.06      244.59     24.56 o 
  -8   4  11       38.60       66.00     14.44 o 
  -7   4  11      594.05      673.29     26.81 o 
  -6   4  11      120.98      107.31     14.79 o 
  -5   4  11     3230.17     3034.74     60.37 o 
  -4   4  11        1.35       21.29     10.74 o 
  -3   4  11      629.42      607.33     25.28 o 
  -2   4  11       24.62       29.36     11.82 o 
  -1   4  11     1799.62     1885.14     39.97 o 
   0   4  11       30.20       41.86     12.55 o 
   1   4  11      905.15      862.08     32.01 o 
  -8   5  11      419.09      476.60     26.29 o 
  -7   5  11       53.34       68.27     14.48 o 
  -6   5  11        4.36        7.88     10.80 o 
  -5   5  11        4.87       68.45     14.97 o 
  -4   5  11        2.11       32.88     11.19 o 
  -3   5  11       33.88       26.89     11.01 o 
  -2   5  11       16.69       48.17     12.33 o 
  -1   5  11       15.10       44.46     12.19 o 
   0   5  11        3.55       35.70     11.85 o 
   1   5  11       55.08       71.86     16.21 o 
  -8   6  11      857.99      893.06     30.06 o 
  -7   6  11        0.53       -7.27     10.84 o 
  -6   6  11      917.19      884.02     27.72 o 
  -5   6  11        9.29       21.68     11.34 o 
  -4   6  11     1955.60     1837.65     47.18 o 
  -3   6  11       25.24       -7.53      9.86 o 
  -2   6  11     1503.51     1416.04     34.26 o 
  -1   6  11       43.81       71.98     13.47 o 
   0   6  11      625.99      559.96     29.97 o 
   1   6  11        9.18       -3.70     13.59 o 
  -8   7  11      177.84      217.60     19.63 o 
  -7   7  11      242.65      274.49     22.33 o 
  -6   7  11       36.36       43.98     13.79 o 
  -5   7  11      131.77      195.49     16.95 o 
  -4   7  11       33.23       78.05     12.81 o 
  -3   7  11       40.26       39.73     11.99 o 
  -2   7  11      138.20      140.54     15.32 o 
  -1   7  11       53.88      109.36     14.30 o 
   0   7  11        9.00       41.35     14.24 o 
   1   7  11       58.82       90.11     17.24 o 
  -8   8  11        0.93       25.12     13.29 o 
  -7   8  11      603.60      614.57     31.30 o 
  -6   8  11       49.02       47.05     12.73 o 
  -5   8  11     3217.04     2956.07     53.32 o 
  -4   8  11      103.54      112.00     14.34 o 
  -3   8  11      378.60      396.67     23.29 o 
  -2   8  11       58.19       90.70     13.71 o 
  -1   8  11     1758.93     1684.06     38.86 o 
   0   8  11       23.43       38.15     14.68 o 
   1   8  11      455.57      516.61     30.02 o 
  -8   9  11      235.37      242.90     20.03 o 
  -7   9  11       80.31      107.28     15.26 o 
  -6   9  11       72.51       90.40     14.18 o 
  -5   9  11      119.48      222.67     18.06 o 
  -4   9  11        9.67       59.88     12.51 o 
  -3   9  11      294.35      257.58     20.03 o 
  -2   9  11      363.66      388.18     22.09 o 
  -1   9  11      198.66      241.69     18.55 o 
   0   9  11       12.13       27.22     14.31 o 
   1   9  11      211.03      232.40     22.32 o 
  -8  10  11      617.76      634.04     32.06 o 
  -7  10  11        0.41        2.17     11.43 o 
  -6  10  11      987.51      927.66     29.03 o 
  -5  10  11      167.68      166.45     16.97 o 
  -4  10  11     1935.60     1805.70     39.77 o 
  -3  10  11      623.87      629.40     26.03 o 
  -2  10  11      973.49      973.80     29.08 o 
  -1  10  11       68.06      106.45     14.79 o 
   0  10  11      674.52      705.47     31.58 o 
   1  10  11        7.30       36.88     17.75 o 
  -8  11  11      184.10      211.94     24.31 o 
  -7  11  11      161.26      199.07     18.13 o 
  -6  11  11      100.14      115.01     17.18 o 
  -5  11  11       71.58      144.44     16.19 o 
  -4  11  11       31.69       96.87     14.45 o 
  -3  11  11        4.74       41.48     12.31 o 
  -2  11  11       56.52       80.61     14.25 o 
  -1  11  11        3.49       58.37     15.33 o 
   0  11  11      390.97      403.27     27.11 o 
   1  11  11      127.26      160.75     24.54 o 
  -8  12  11        0.12       13.28     12.91 o 
  -7  12  11      416.40      425.17     24.48 o 
  -6  12  11        7.81       22.49     18.16 o 
  -5  12  11     2754.61     2763.44     52.19 o 
  -4  12  11      251.12      270.27     19.74 o 
  -3  12  11     1545.07     1509.29     36.73 o 
  -2  12  11      637.86      655.54     27.81 o 
  -1  12  11     1927.48     1865.11     55.85 o 
   0  12  11        7.91       12.67     17.44 o 
   1  12  11      797.33      820.42     68.63 o 
  -8  13  11      369.37      403.75     25.33 o 
  -7  13  11      349.99      405.49     24.23 o 
  -6  13  11        0.72       36.85     13.11 o 
  -5  13  11      710.13      801.74     28.83 o 
  -4  13  11       44.75       59.22     13.75 o 
  -3  13  11       81.93      122.84     15.67 o 
  -2  13  11      190.17      287.44     20.32 o 
  -1  13  11      335.82      408.13     35.20 o 
   0  13  11      114.09      174.52     20.68 o 
  -7  14  11        1.26       19.63     13.09 o 
  -6  14  11      971.27      921.72     32.91 o 
  -5  14  11       28.88       79.98     14.95 o 
  -4  14  11     1475.31     1479.02     37.00 o 
  -3  14  11      451.42      451.73     24.41 o 
  -2  14  11     2180.61     2065.72     43.98 o 
  -1  14  11      243.24      339.06     25.89 o 
   0  14  11     1523.86     1453.59     43.11 o 
  -7  15  11      558.97      615.48     28.96 o 
  -6  15  11      309.21      327.24     22.13 o 
  -5  15  11      160.55      206.44     18.68 o 
  -4  15  11       98.42      140.50     20.72 o 
  -3  15  11       28.91       97.19     15.17 o 
  -2  15  11      156.67      222.46     21.94 o 
  -1  15  11      111.00      195.35     21.73 o 
   0  15  11      485.76      556.02     33.66 o 
  -7  16  11      392.54      427.87     25.08 o 
  -6  16  11        2.89       16.52     12.39 o 
  -5  16  11     1480.09     1461.59     37.73 o 
  -4  16  11      408.77      413.37     24.17 o 
  -3  16  11     1984.34     1961.10     43.41 o 
  -2  16  11      182.10      236.34     24.13 o 
  -1  16  11     1797.30     1736.08     53.80 o 
   0  16  11        1.93       43.00     16.36 o 
  -7  17  11      191.38      195.75     19.45 o 
  -6  17  11       25.46       25.98     12.95 o 
  -5  17  11      182.59      206.35     19.23 o 
  -4  17  11        3.09       54.72     14.18 o 
  -3  17  11       26.02       66.66     14.43 o 
  -2  17  11      180.23      190.84     21.79 o 
  -1  17  11      458.81      514.35     37.64 o 
   0  17  11      244.48      264.26     26.96 o 
  -6  18  11      571.93      573.61     31.86 o 
  -5  18  11        3.89       19.18     13.13 o 
  -4  18  11     1649.84     1574.18     39.45 o 
  -3  18  11        3.84       -4.72     12.68 o 
  -2  18  11     1340.86     1322.32     41.71 o 
  -1  18  11        1.02        5.62     15.05 o 
  -6  19  11       74.02       66.73     17.11 o 
  -5  19  11      123.51      119.48     17.13 o 
  -4  19  11      222.58      285.57     21.49 o 
  -3  19  11       15.49       44.94     14.16 o 
  -2  19  11      131.89      177.67     21.13 o 
  -1  19  11       16.02       59.26     17.42 o 
  -6  20  11       15.26       -1.03     14.73 o 
  -5  20  11      843.13      893.09     31.13 o 
  -4  20  11        4.76       22.92     13.67 o 
  -3  20  11     1241.32     1282.28     51.28 o 
  -2  20  11       13.82       25.52     15.99 o 
  -1  20  11     1066.18      978.48     37.06 o 
  -5  21  11       42.83       41.88     14.59 o 
  -4  21  11       88.36       94.29     16.43 o 
  -3  21  11        0.41       14.51     15.49 o 
  -2  21  11       61.73       84.92     18.67 o 
  -5  22  11        4.33        2.57     14.76 o 
  -4  22  11      809.16      825.87     32.58 o 
  -3  22  11        5.08       33.56     16.31 o 
  -2  22  11      620.72      636.23     35.12 o 
  -4  23  11       73.79       88.74     17.41 o 
  -3  23  11        3.87       10.54     15.70 o 
  -6   0  12       11.99       -2.62     18.19 o 
  -4   0  12      138.42      146.79     26.10 o 
  -2   0  12      938.86      878.72     45.23 o 
   0   0  12      813.43      824.57     54.96 o 
  -7   1  12      314.00      302.59     24.49 o 
  -6   1  12      300.31      289.61     23.57 o 
  -5   1  12      441.03      485.54     28.57 o 
  -4   1  12      281.01      275.31     22.55 o 
  -3   1  12      714.21      666.83     31.15 o 
  -2   1  12      469.83      489.58     28.21 o 
  -1   1  12      737.47      841.25     32.16 o 
  -7   2  12       29.63       17.87     14.39 o 
  -6   2  12       24.94       10.84     13.45 o 
  -5   2  12      321.27      285.77     23.11 o 
  -4   2  12       10.34       37.09     20.22 o 
  -3   2  12      218.16      225.62     20.91 o 
  -2   2  12       10.03       79.99     16.29 o 
  -1   2  12     1481.71     1549.56     42.60 o 
  -7   3  12      208.49      228.08     22.22 o 
  -6   3  12      446.97      461.10     28.52 o 
  -5   3  12      520.31      531.28     29.82 o 
  -4   3  12      871.52      942.03     38.54 o 
  -3   3  12      190.10      209.69     20.57 o 
  -2   3  12      814.94      873.40     32.69 o 
  -1   3  12       77.97      165.05     28.34 o 
  -7   4  12        2.32       37.65     15.25 o 
  -6   4  12      113.86      152.05     18.55 o 
  -5   4  12        1.72       17.46     13.69 o 
  -4   4  12      185.86      237.42     22.69 o 
  -3   4  12       59.04       88.78     16.25 o 
  -2   4  12      982.20      990.33     37.95 o 
  -1   4  12       19.25       55.25     16.08 o 
  -7   5  12      355.06      423.87     27.93 o 
  -6   5  12      599.90      478.90     28.84 o 
  -5   5  12      756.93      769.83     33.09 o 
  -4   5  12      167.76      268.73     22.46 o 
  -3   5  12      587.48      623.27     31.67 o 
  -2   5  12      327.81      368.47     25.69 o 
  -1   5  12      652.63      701.89     30.28 o 
  -7   6  12       97.97       89.96     17.48 o 
  -6   6  12        0.79        9.23     14.01 o 
  -5   6  12      208.85      223.01     34.94 o 
  -4   6  12      233.76      240.55     21.55 o 
  -3   6  12      252.88      247.77     21.83 o 
  -2   6  12        7.97       35.39     15.05 o 
  -1   6  12      809.67      835.66     32.41 o 
  -7   7  12      512.09      528.91     32.05 o 
  -6   7  12      116.49      105.40     17.47 o 
  -5   7  12      697.31      663.79     28.38 o 
  -4   7  12      157.40      179.06     17.38 o 
  -3   7  12      133.24      113.35     15.74 o 
  -2   7  12      206.96      223.04     29.14 o 
  -1   7  12        5.78       21.85     18.33 o 
  -7   8  12        3.37       -5.85     11.84 o 
  -6   8  12      160.38      193.67     28.02 o 
  -5   8  12        3.56       23.81     12.63 o 
  -4   8  12      139.51      148.42     16.84 o 
  -3   8  12       50.11       49.01     14.97 o 
  -2   8  12      388.30      398.70     23.78 o 
  -1   8  12       11.75       33.72     15.36 o 
  -7   9  12      143.59      142.47     19.94 o 
  -6   9  12      921.63      842.94     29.01 o 
  -5   9  12      120.43      137.02     16.70 o 
  -4   9  12      480.81      512.02     26.24 o 
  -3   9  12      114.48      108.18     15.59 o 
  -2   9  12      258.24      273.62     21.01 o 
  -1   9  12      208.06      247.50     23.02 o 
  -7  10  12       49.92       96.55     16.00 o 
  -6  10  12      119.09      154.68     17.73 o 
  -5  10  12      242.79      265.17     20.72 o 
  -4  10  12       46.96       65.07     14.61 o 
  -3  10  12      520.64      508.27     34.11 o 
  -2  10  12       12.65       38.66     18.54 o 
  -1  10  12      584.86      595.26     32.70 o 
  -6  11  12       50.93      105.48     16.35 o 
  -5  11  12      924.16      980.90     31.33 o 
  -4  11  12      256.71      308.76     21.84 o 
  -3  11  12      312.40      342.39     22.76 o 
  -2  11  12      501.38      534.06     27.12 o 
  -1  11  12       66.92      108.86     18.77 o 
  -6  12  12      211.04      256.47     20.76 o 
  -5  12  12       20.66       54.34     14.71 o 
  -4  12  12      675.69      693.19     29.85 o 
  -3  12  12       15.24       48.77     14.60 o 
  -2  12  12     1414.83     1392.58     42.76 o 
  -6  13  12     1452.73     1404.13     37.87 o 
  -5  13  12       88.52      103.85     16.63 o 
  -4  13  12     1402.36     1382.06     37.20 o 
  -3  13  12       34.27       54.71     14.49 o 
  -2  13  12      411.27      519.15     31.34 o 
  -6  14  12       54.31      114.83     16.74 o 
  -5  14  12      430.44      465.40     26.59 o 
  -4  14  12       63.69      132.76     17.77 o 
  -3  14  12     1042.68     1005.52     32.23 o 
  -2  14  12        3.34       53.90     17.32 o 
  -5  15  12      786.42      778.55     31.45 o 
  -4  15  12      413.98      434.69     26.02 o 
  -3  15  12      504.12      485.60     26.72 o 
  -5  16  12       54.51       99.48     16.88 o 
  -4  16  12      532.58      571.24     29.24 o 
  -3  16  12       50.90       75.51     15.97 o 
  -4   1  13      353.37      396.33     27.93 o 
  -4   2  13      342.82      380.75     31.40 o 
                                                 
